# Supplementary material for: SLC6A1 variant pathogenicity, molecular function and phenotype: a genetic and clinical analysis
Source: Brain. 2023 Aug 30;146(12):5198–208. doi: 10.1093/brain/awad292 (PMC10689929; doi:10.1093/brain/awad292)
Supplement: awad292_Supplementary_Data [file awad292_supplementary_data.zip]

Archive with 2 entries (2 files):
- brain-2022-02416-File005.xlsx
- brain-2022-02416-File006.pdf
