# Supplementary material for: SLC6A1 variant pathogenicity, molecular function and phenotype: a genetic and clinical analysis
Source: Brain. 2023 Aug 30;146(12):5198–208. doi: 10.1093/brain/awad292 (PMC10689929; doi:10.1093/brain/awad292)
Supplement: awad292_Supplementary_Data [file awad292_supplementary_data.zip › brain-2022-02416-File005.xlsx]

## Sheet: Patient variants
		Genetic and clinical data from 172 individuals with likely pathogenic and pathogenic SLC6A1 variants
ID	Transcript	Gene	Chr	Genomic_pos	Original_cDNA_change	cDNA_pos	cDNA_ref	cDNA_alt	Transcript_pos	Direction	Allele	Codon_pos	Codon_ref	Codon_alt	Original_AA_change	AA_pos	AA_ref	AA_alt	Aln_pos	Func.refGene	CADD_phred	Vartype	Inheritance	Functional Consequence	Published_in	Cohort	Previously published	Sex	Family History of Neurologic or Psychiatric disorders	Age at Inclusion (years)	Epilepsy	Age at seizure onset (months)	Non-Convulsive Status	Focal Sz	GTC	Eyelid Myoclonia	Atonic	Myoclonic	ADHD	Aggression	Autistic traits	Movement Disorder	Hypotonia	Ataxia	Absence or Atypical Absence	Epilepsy Syndrome Classification	Cognitive level BEFORE seizure onset	Cognitive Level AFTER Seizure Onset	EEG
1	ENST00000287766	SLC6A1	3	11058928	c.31G>A	31	G	A	t.452	+	G	1	Ggg	Cgg	p.Gly11Arg	11	G	R	11	exonic	24.3	Missense	de novo	NA	NA	Filadelfia Genetics	No	Male	No	9.4	No	NA	NA	NA	NA	NA	NA	NA	No	No	Yes	No	NA	No	NA	NA	NA	Moderate DD/ID	Not done
2	ENST00000287766	SLC6A1	3	11058952	c.55G>C	55	G	C	t.476	+	G	1	Gag	Cag	p.Glu19Gln	19	E	Q	19	exonic	22.1	Missense	NA	NA	Epi25 Collaborative, 2019	Epi25 Collaborative, 2019	Yes	NA	NA	NA	Yes	NA	NA	NA	NA	NA	NA	NA	NA	NA	No	NA	NA	NA	NA	GGE	NA	NA	NA
3	ENST00000287766	SLC6A1	3	11058996	c.99G>T	99	G	T	t.520	+	G	3	aaG	aaT	p.Lys33Asn	33	K	N	33	exonic	17.3	Missense	NA	NA	Epi25 Collaborative, 2019	Epi25 Collaborative, 2019	Yes	NA	NA	NA	Yes	NA	NA	NA	NA	NA	NA	NA	NA	NA	No	NA	NA	NA	NA	NAFE	NA	NA	NA
4	NA	SLC6A1	3	11059001	c.104dupA	104	A	NA	NA	NA	NA	NA	NA	NA	p.Lys36GluFs*171	36	K	NA	NA	NA	NA	PTV	de novo	NA	Johannesen et al., 2018	Johanensen et al., 2018	Yes	Female	No	6	Yes	5	No	No	No	Yes	Yes	No	NA	NA	NA	No	Yes	No	Yes	CAE	NA	Moderate DD/ID	Bioccipital background slowing and Generalized spike-and-slow-wave
5	ENST00000287766	SLC6A1	3	11059027	c.130C>T	130	C	T	t.551	+	C	1	Cgg	Tgg	p.Arg44Trp	44	R	W	44	exonic	25.8	Missense	NA	NA	Kim et al., 2019	Kim et al., 2019	Yes	Male	Yes	9.3	NA	28	No	No	No	NA	No	No	NA	NA	No	NA	NA	NA	Yes	Unclassified epilepsy	NA	Learning disability	Generalized spike-and-slow-waves
6	ENST00000287766	SLC6A1	3	11059028	c.131G>A	131	G	A	t.552	+	G	2	cGg	cAg	p.Arg44Gln	44	R	Q	44	exonic	27.6	Missense	de novo	NA	SLC6A1-Connect	SLC6A1-Connect	Yes	NA	NA	4	NA	NA	NA	NA	NA	NA	NA	NA	NA	NA	Yes	NA	NA	NA	NA	NA	NA	NA	Rare occipital rhytmic delta slowing
7	ENST00000287766	SLC6A1	3	11059051	c.154G>A	154	G	A	t.575	+	G	1	Gac	Aac	p.Asp52Asn	52	D	N	52	exonic	27.4	Missense	de novo	NA	SLC6A1-Connect	SLC6A1-Connect	Yes	NA	No	10	Yes	48	No	No	No	No	No	No	NA	NA	NA	No	No	No	Yes	Unclassified epilepsy	NA	Mild DD/ID	Bifrontal 3-Hz spike-and-slow-waves_x000D__x000D_ _x000D__x000D_
8	ENST00000287766	SLC6A1	3	11059057	c.160C>T	160	C	T	t.581	+	C	1	Ctc	Ttc	p.Leu54Phe	54	L	F	54	exonic	26	Missense	NA	NA	Satterstorm et al., 2018	Satterstorm et al., 2018	Yes	Male	NA	NA	NA	NA	NA	NA	NA	NA	NA	NA	NA	NA	Yes	NA	NA	NA	NA	NA	NA	NA	NA
9	ENST00000287766	SLC6A1	3	11059096	c.199G>A	199	G	A	t.620	+	G	1	Gtc	Atc	p.Val67Ile	67	V	I	67	exonic	24.2	Missense	de novo	NA	NA	Filadelfia Genetics	No	Male	No	6.1	Yes	12	No	No	Yes	No	No	No	No	Yes	No	No	No	No	Yes	CAE	Normal	Normal	NA
10	ENST00000287766	SLC6A1	3	11059120	c.223G>A	223	G	A	t.644	+	G	1	Ggg	Cgg	p.Gly75Arg	75	G	R	75	exonic	23.6	Missense	de novo	NA	NA	Filadelfia Genetics	No	Male	No	1	Yes	5	No	No	No	No	Yes	Yes	No	No	No	No	No	No	Yes	EMAS	Normal	Normal	NA
11	ENST00000287766	SLC6A1	3	11059120	c.223G>A	223	G	A	t.644	+	G	1	Ggg	Cgg	p.Gly75Arg	75	G	R	75	exonic	23.6	Missense	NA	NA	Truty et al., 2019	Truty et al., 2019	Yes	NA	NA	NA	Yes	NA	NA	NA	NA	NA	NA	NA	NA	NA	NA	NA	NA	NA	NA	NA	NA	NA	NA
12	ENST00000287766	SLC6A1	3	11059120	c.223G>A	223	G	A	t.644	+	G	1	Ggg	Cgg	p.Gly75Arg	75	G	R	75	exonic	23.6	Missense	NA	NA	Epi25 Collaborative, 2019	Epi25 Collaborative, 2019	Yes	NA	NA	NA	Yes	NA	NA	NA	NA	NA	NA	NA	NA	NA	No	NA	NA	NA	NA	GGE	NA	NA	NA
13	ENST00000287766	SLC6A1	3	11059120	c.223G>A	223	G	A	t.644	+	G	1	Ggg	Cgg	p.Gly75Arg	75	G	R	75	exonic	23.6	Missense	de novo	NA	Johannesen et al., 2018	Johanensen et al., 2018	Yes	Male	Yes	13	Yes	48	No	No	No	No	No	No	No	No	No	No	No	Yes	Yes	Unclassified epilepsy	NA	Mild DD/ID	Generalized atypical spike-and-slow-wave
14	ENST00000287766	SLC6A1	3	11059123	c.226A>G	226	A	G	t.647	+	A	1	Aaa	Gaa	p.Lys76Glu	76	K	E	76	exonic	27.6	Missense	de novo	NA	SLC6A1-Connect	SLC6A1-Connect	Yes	Female	No	2.9	Yes	18	No	No	No	Yes	Yes	Yes	No	No	No	No	No	Yes	No	EMAS	Mild DD/ID	Mild DD/ID	Generalized 2.5-4-Hz spike-and-slow-waves, Bifronto-temporal (poly) spike-and-slow-waves, and Bioccipito-parieto-centrotemporal delta/theta slowing
15	ENST00000287766	SLC6A1	3	11059133	c.236G>T	236	G	T	t.657	+	G	2	gGg	gTg	p.Gly79Val	79	G	V	79	exonic	31	Missense	NA	NA	SLC6A1-Connect	SLC6A1-Connect	Yes	NA	No	26	Yes	NA	No	No	No	No	Yes	Yes	No	No	No	No	No	No	NA	EMAS	NA	NA	Generalized spike-and-slow-waves and Generalized intermittent slowing
16	ENST00000287766	SLC6A1	3	11059567	c.277G>A	277	G	A	t.698	+	G	1	Gcg	Acg	p.Ala93Thr	93	A	T	93	exonic	26.7	Missense	de novo	NA	Rees et al., 2020	Rees et al., 2020	Yes	Female	Yes	NA	NA	NA	No	No	No	No	No	No	No	No	No	No	No	No	No	NA	Normal	Normal	NA
17	ENST00000287766	SLC6A1	3	11059571	c.281G>A	281	G	A	t.702	+	G	2	gGg	gAg	p.Gly94Glu	94	G	E	94	exonic	26.5	Missense	NA	NA	Mattison et al., 2018	Mattison et al., 2018	Yes	Female	NA	NA	NA	NA	NA	NA	NA	NA	NA	NA	NA	NA	NA	NA	NA	NA	NA	NA	NA	NA	NA
18	ENST00000287766	SLC6A1	3	11059573	c.283G>T	283	G	T	t.704	+	G	1	Gtc	Ttc	p.Val95Phe	95	V	F	95	exonic	24.4	Missense	inherited	NA	SLC6A1-Connect	SLC6A1-Connect	Yes	NA	Yes	10	Yes	15	No	Yes	No	No	No	No	Yes	No	No	No	Yes	No	No	NAFE	Mild DD/ID	Mild DD/ID	Initial: Normal, follow-up: Bioccipitopartial and Posterior-temporal 3-4 Hz spike-and-slow-waves
19	ENST00000287766	SLC6A1	3	11059576	c.286C>G	286	C	G	t.707	+	C	1	Cca	Gca	p.Pro96Ala	96	P	A	96	exonic	24.8	Missense	paternal	NA	NA	Filadelfia Genetics	No	Male	Yes	14	Yes	36	No	No	No	No	No	No	No	No	No	Yes	No	No	Yes	CAE	Normal	Moderate DD/ID	NA
20	ENST00000287766	SLC6A1	3	11059592	c.302A>G	302	A	G	t.723	+	A	2	gAg	gGg	p.Glu101Gly	101	E	G	101	exonic	29.7	Missense	NA	NA	SLC6A1-Connect	SLC6A1-Connect	Yes	NA	No	3.5	NA	30	No	No	No	No	Yes	No	No	No	Yes	NA	NA	NA	Yes	NA	Normal	Mild DD/ID	NA
21	ENST00000287766	SLC6A1	3	11059607	c.317A>G	317	A	G	t.738	+	A	2	cAg	cGg	p.Gln106Arg	106	Q	R	106	exonic	25.4	Missense	NA	NA	SLC6A1-Connect	SLC6A1-Connect	Yes	NA	Yes	9	NA	NA	NA	NA	NA	NA	NA	NA	No	Yes	No	No	Yes	No	NA	NA	NA	Moderate DD/ID	NA
22	NA	SLC6A1	3	11059620	c.330del	330	C	NA	NA	NA	NA	NA	NA	NA	p.Ile110Metfs*4	110	I	NA	NA	NA	NA	PTV	de novo	NA	SLC6A1-Connect	SLC6A1-Connect	Yes	Female	No	17	No	NA	No	No	No	No	No	No	No	No	Yes	No	No	No	No	No seizures	NA	Severe DD/ID	NA
23	ENST00000287766	SLC6A1	3	11059621	c.331G>C	331	G	C	t.752	+	G	1	Ggg	Cgg	p.Gly111Arg	111	G	R	111	exonic	27	Missense	NA	NA	Epi25 Collaborative, 2019	Epi25 Collaborative, 2019	Yes	NA	NA	NA	Yes	NA	NA	NA	NA	NA	NA	NA	NA	NA	No	NA	NA	NA	NA	DEE	NA	NA	NA
24	ENST00000287766	SLC6A1	3	11059621	c.331G>A	331	G	A	t.752	+	G	1	Ggg	Cgg	p.Gly111Arg	111	G	R	111	exonic	27.7	Missense	de novo	NA	SLC6A1-Connect	SLC6A1-Connect	Yes	NA	NA	2	No	NA	No	No	No	No	No	No	No	No	No	No	Yes	No	No	No seizures	NA	NA	Normal
25	ENST00000287766	SLC6A1	3	11059622	c.332G>A	332	G	A	t.753	+	G	2	gGg	gAg	p.Gly111Glu	111	G	E	111	exonic	26.5	Missense	NA	NA	Epi25 Collaborative, 2019	Epi25 Collaborative, 2019	Yes	NA	NA	NA	Yes	NA	NA	NA	NA	NA	NA	NA	NA	NA	No	NA	NA	NA	NA	GGE	NA	NA	NA
26	ENST00000287766	SLC6A1	3	11059630	c.340G>A	340	G	A	t.761	+	G	1	Ggg	Cgg	p.Gly114Arg	114	G	R	114	exonic	27.9	Missense	NA	NA	NA	Filadelfia Genetics	No	Female	Yes	1	No	NA	NA	NA	NA	NA	NA	NA	NA	NA	NA	Yes	NA	Yes	NA	NA	NA	Mild DD/ID	NA
27	NA	SLC6A1	3	NA	c.365_370+6delTCAAGGGTAAGT	365	NA	NA	NA	NA	NA	NA	NA	NA	p.Phe122_Gly124delinsCys	122	F	NA	NA	NA	NA	INDEL	NA	NA	NA	Filadelfia Genetics From Artem Borovikov, I reached out to him to try to get additional. info.	No	NA	NA	NA	NA	NA	NA	NA	NA	NA	NA	NA	NA	NA	NA	NA	NA	NA	NA	NA	NA	NA	NA
28	ENST00000287766	SLC6A1	3	11060328	c.415T>C	415	T	C	t.836	+	T	1	Tac	Cac	p.Tyr139His	139	Y	H	139	exonic	24.3	Missense	NA	NA	Epi25 Collaborative, 2019	Epi25 Collaborative, 2019	Yes	NA	NA	NA	Yes	NA	NA	NA	NA	NA	NA	NA	NA	NA	No	NA	NA	NA	NA	GGE	NA	NA	NA
29	ENST00000287766	SLC6A1	3	11060332	c.419A>G	419	A	G	t.840	+	A	2	tAc	tGc	p.Tyr140Cys	140	Y	C	140	exonic	27.3	Missense	de novo	NA	Johannesen et al., 2018	Johanensen et al., 2018	Yes	Female	No	17	Yes	24	Yes	No	No	No	Yes	Yes	No	No	No	No	No	No	Yes	EMAS	Learning disability	Mild DD/ID	Generalized spike-and-slow-wave
30	ENST00000287766	SLC6A1	3	11060347	c.434C>T	434	C	T	t.855	+	C	2	tCc	tTc	p.Ser145Phe	145	S	F	145	exonic	27.1	Missense	de novo	NA	Johannesen et al., 2018	Johanensen et al., 2018	Yes	Female	No	2.3	NA	NA	No	No	No	No	No	No	No	Yes	Yes	Yes	Yes	Yes	No	NA	NA	Mild DD/ID	Normal
31	NA	SLC6A1	3	11060369	c.456C>A	456	C	A	NA	NA	NA	NA	NA	NA	p.Tyr152*	152	Y	NA	NA	exonic	38	PTV	de novo	NA	Kim et al., 2019	Kim et al., 2019	Yes	Female	Yes	8.7	Yes	51	No	No	Yes	NA	No	No	NA	NA	No	NA	NA	NA	Yes	CAE	NA	Unclassified DD	Generalized 3-Hz spike-and-slow-waves
32	NA	SLC6A1	3	11060385	c.471+1G>T	471	G	T	NA	NA	NA	NA	NA	NA	NA	NA	NA	NA	NA	NA	NA	Splice	de novo	NA	NA	Filadelfia Genetics	No	Male	No	2	Yes	24	No	No	No	Yes	No	No	No	No	Yes	No	Yes	No	Yes	NA	NA	Severe DD/ID	Generalized spike-and-slow-wave
33	NA	SLC6A1	3	11060385	c.471+1G>T	471	G	T	NA	NA	NA	NA	NA	NA	NA	NA	NA	NA	NA	splicing	35	Splice	NA	NA	Truty et al., 2019	Truty et al., 2019	Yes	NA	NA	NA	Yes	NA	NA	NA	NA	NA	NA	NA	NA	NA	NA	NA	NA	NA	NA	NA	NA	NA	NA
34	NA	SLC6A1	3	11061950	c.523_524insA	523	T	NA	NA	NA	NA	NA	NA	NA	p.Ser175Tyrfs*32	175	S	NA	NA	NA	NA	PTV	NA	NA	SLC6A1-Connect	SLC6A1-Connect	Yes	Female	No	2.7	Yes	12	No	No	No	Yes	No	No	No	No	No	No	No	No	Yes	CAE	NA	Unclassified DD	Frequent bursts of generalized posteriorly dominant 3-3.5-Hz activity mixed with spikes
35	NA	SLC6A1	3	11061950	c.523_524insA	523	T	NA	NA	NA	NA	NA	NA	NA	p.Ser175Tyrfs*32	175	S	NA	NA	NA	NA	PTV	NA	NA	Truty et al., 2019	Truty et al., 2019	Yes	NA	NA	NA	Yes	NA	NA	NA	NA	NA	NA	NA	NA	NA	NA	NA	NA	NA	NA	NA	NA	NA	NA
36	NA	SLC6A1	3	11062005	c.578G>A	578	G	A	NA	NA	NA	NA	NA	NA	p.Thr193*	193	T	NA	NA	exonic	40	PTV	de novo	NA	Johannesen et al., 2018	Johanensen et al., 2018	Yes	Female	No	12	Yes	38	No	No	No	No	Yes	Yes	No	No	Yes	No	No	No	Yes	EMAS	NA	Mild DD/ID	Initial: Background slowing and generalized spike-and-slow-wave; Follow-up: normal
37	ENST00000287766	SLC6A1	3	11064023	c.583C>A	583	C	A	t.1004	+	C	1	Cgc	Agc	p.Arg195Ser	195	R	S	195	exonic	32	Missense	NA	NA	Epi25 Collaborative, 2019	Epi25 Collaborative, 2019	Yes	NA	NA	NA	Yes	NA	NA	NA	NA	NA	NA	NA	NA	NA	No	NA	NA	NA	NA	GGE	NA	NA	NA
38	ENST00000287766	SLC6A1	3	11064024	c.584G>A	584	G	A	t.1005	+	G	2	cGc	cAc	p.Arg195His	195	R	H	195	exonic	23.4	Missense	NA	NA	Epi25 Collaborative, 2019	Epi25 Collaborative, 2019	Yes	NA	NA	NA	Yes	10	NA	NA	NA	NA	NA	NA	NA	NA	No	NA	NA	NA	NA	NAFE	NA	NA	NA
39	ENST00000287766	SLC6A1	3	11064033	c.593A>G	593	A	G	t.1014	+	A	2	cAt	cGt	p.His198Arg	198	H	R	198	exonic	25.6	Missense	NA	NA	Epi25 Collaborative, 2019	Epi25 Collaborative, 2019	Yes	NA	NA	NA	Yes	NA	NA	NA	NA	NA	NA	NA	NA	NA	No	NA	NA	NA	NA	GGE	NA	NA	NA
40	ENST00000287766	SLC6A1	3	11064033	c.593A>C	593	A	C	t.1014	+	A	2	cAt	cCt	p.His198Pro	198	H	P	198	exonic	26.5	Missense	NA	NA	Satterstorm et al., 2018	Satterstorm et al., 2018	Yes	Male	NA	NA	NA	NA	NA	NA	NA	NA	NA	NA	NA	NA	Yes	NA	NA	NA	NA	NA	NA	NA	NA
41	ENST00000287766	SLC6A1	3	11064071	c.631C>T	631	C	T	t.1052	+	C	1	Cgc	Tgc	p.Arg211Cys	211	R	C	211	exonic	30	Missense	de novo	NA	Rees et al., 2020	Rees et al., 2020	Yes	NA	Yes	NA	No	NA	No	No	No	No	No	No	No	No	No	No	No	No	No	No seizures	NA	Normal	NA
42	NA	SLC6A1	3	11064076	c.636G>A	636	G	A	NA	NA	NA	NA	NA	NA	p.Trp212*	212	W	NA	NA	exonic	37	PTV	NA	NA	Epi25 Collaborative, 2019	Epi25 Collaborative, 2019	Yes	NA	NA	NA	Yes	NA	NA	NA	NA	NA	NA	NA	NA	NA	No	NA	NA	NA	NA	DEE	NA	NA	NA
43	NA	SLC6A1	3	NA	c.636G>A	636	G	A	NA	NA	NA	NA	NA	NA	p.Trp212*	212	W	NA	NA	exonic	37	PTV	de novo	Loss of function	NA	Filadelfia Genetics	No	Female	No	10	Yes	10	No	NA	No	No	Yes	No	No	No	No	No	No	No	Yes	NA	Mild DD/ID	Mild DD/ID	EEG with spike-wave complexes (2.5-3.5 Hz
44	NA	SLC6A1	3	11064080	c.640_658del	640	C	NA	NA	NA	NA	NA	NA	NA	p.Leu214Serfs*32	214	L	NA	NA	NA	NA	PTV	NA	NA	Truty et al., 2019	Truty et al., 2019	Yes	NA	NA	NA	Yes	NA	NA	NA	NA	NA	NA	NA	NA	NA	NA	NA	NA	NA	NA	NA	NA	NA	NA
45	NA	SLC6A1	3	NA	c.640_658delCTGGCCATCACGCTGGCCA	640	C	NA	NA	NA	NA	NA	NA	NA	p.Leu214fs*	214	L	NA	NA	NA	NA	PTV	NA	NA	NA	Filadelfia Genetics From Artem Borovikov, I reached out to him to try to get additional. info.	No	NA	NA	NA	NA	NA	NA	NA	NA	NA	NA	NA	NA	NA	NA	NA	NA	NA	NA	NA	NA	NA	NA
46	ENST00000287766	SLC6A1	3	11064106	c.666G>T	666	G	T	t.1087	+	G	3	tgG	tgT	p.Trp222Cys	222	W	C	222	exonic	33	Missense	de novo	NA	NA	Filadelfia Genetics	No	Female	No	10	Yes	96	No	No	No	No	No	No	No	No	No	No	No	No	Yes	CAE	NA	Normal	EEG with spike-wave complexes (2.5-3.5 Hz)
47	ENST00000287766	SLC6A1	3	11064135	c.695G>T	695	G	T	t.1116	+	G	2	gGt	gTt	p.Gly232Val	232	G	V	232	exonic	28.6	Missense	de novo	NA	Johannesen et al., 2018	Johanensen et al., 2018	Yes	Male	No	10	Yes	24	No	No	No	No	No	No	No	No	No	No	No	No	Yes	EMAS	Mild DD/ID	Mild DD/ID	Centrotemporal spike-and-slow-wave
48	ENST00000287766	SLC6A1	3	11064135	c.695G>T	695	G	T	t.1116	+	G	2	gGt	gTt	p.Gly232Val	232	G	V	232	exonic	28.6	Missense	inherited	NA	Johannesen et al., 2018	Johanensen et al., 2018	Yes	Male	Yes	17	Yes	12	No	No	No	No	Yes	No	No	No	No	No	No	Yes	Yes	EMAS	NA	Moderate DD/ID	Background slowing and Generalized 3-Hz spike-and-slow-wave
49	ENST00000287766	SLC6A1	3	11064135	c.695G>T	695	G	T	t.1116	+	G	2	gGt	gTt	p.Gly232Val	232	G	V	232	exonic	28.6	Missense	inherited	NA	Johannesen et al., 2018	Johanensen et al., 2018	Yes	Female	Yes	10	Yes	13	No	No	No	No	Yes	No	No	No	No	No	No	No	Yes	EMAS	Normal	Mild DD/ID	Background slowing and Generalized (poly)spike-and-slow-wave
50	ENST00000287766	SLC6A1	3	11064135	c.695G>T	695	G	T	t.1116	+	G	2	gGt	gTt	p.Gly232Val	232	G	V	232	exonic	28.6	Missense	NA	NA	Johannesen et al., 2018	Johanensen et al., 2018	Yes	Female	Yes	NA	NA	NA	No	No	No	No	No	No	No	No	No	NA	NA	NA	No	NA	NA	Learning disability	NA
51	ENST00000287766	SLC6A1	3	11064143	c.703T>C	703	T	C	t.1124	+	T	1	Tgg	Cgg	p.Trp235Arg	235	W	R	235	exonic	24.3	Missense	NA	NA	Mattison et al., 2018	Mattison et al., 2018	Yes	Female	NA	NA	Yes	NA	NA	NA	Yes	NA	NA	NA	NA	NA	Yes	NA	NA	NA	Yes	Intractable absence epilepsy	NA	Moderate DD/ID	NA
52	ENST00000287766	SLC6A1	3	11067144	c.724T>G	724	T	G	t.1145	+	T	1	Ttt	Gtt	p.Phe242Val	242	F	V	242	exonic	22.7	Missense	NA	NA	Epi25 Collaborative, 2019	Epi25 Collaborative, 2019	Yes	NA	NA	NA	Yes	NA	NA	NA	NA	NA	NA	NA	NA	NA	No	NA	NA	NA	NA	GGE	NA	NA	NA
53	ENST00000287766	SLC6A1	3	11067144	c.724T>G	724	T	G	t.1145	+	T	1	Ttt	Gtt	p.Phe242Val	242	F	V	242	exonic	22.7	Missense	NA	NA	Epi25 Collaborative, 2019	Epi25 Collaborative, 2019	Yes	NA	NA	NA	Yes	NA	NA	NA	NA	NA	NA	NA	NA	NA	No	NA	NA	NA	NA	NAFE	NA	NA	NA
54	ENST00000287766	SLC6A1	3	11067172	c.752T>C	752	T	C	t.1173	+	T	2	cTg	cCg	p.Leu251Pro	251	L	P	251	exonic	27.4	Missense	de novo	NA	SLC6A1-Connect	SLC6A1-Connect	Yes	NA	NA	21	No	NA	NA	NA	NA	NA	NA	NA	NA	NA	NA	NA	NA	NA	NA	No seizures	NA	NA	NA
55	ENST00000287766	SLC6A1	3	11067204	c.784C>T	784	C	T	t.1205	+	C	1	Ccc	Tcc	p.Pro262Ser	262	P	S	262	exonic	23.6	Missense	NA	NA	Epi25 Collaborative, 2019	Epi25 Collaborative, 2019	Yes	NA	NA	NA	Yes	NA	NA	NA	NA	NA	NA	NA	NA	NA	No	NA	NA	NA	NA	GGE	NA	NA	NA
56	ENST00000287766	SLC6A1	3	11067229	c.809T>C	809	T	C	t.1230	+	T	2	tTc	tCc	p.Phe270Ser	270	F	S	270	exonic	24.7	Missense	de novo	NA	Johannesen et al., 2018	Johanensen et al., 2018	Yes	Male	No	7	Yes	18	No	No	No	No	No	No	Yes	Yes	No	No	No	No	Yes	Unclassified epilepsy	NA	Mild DD/ID	Occipital notched rhythmic delta and 2-2.5-Hz spike-and-slow-wave
57	ENST00000287766	SLC6A1	3	11067232	c.812A>G	812	A	G	t.1233	+	A	2	tAc	tGc	p.Tyr271Cys	271	Y	C	271	exonic	27.2	Missense	de novo	NA	SLC6A1-Connect	SLC6A1-Connect	Yes	NA	Yes	6	No	NA	NA	NA	NA	NA	NA	NA	Yes	No	Yes	No	No	No	NA	No seizures	NA	Learning disability	NA
58	NA	SLC6A1	3	NA	c.815_817delTCA	815	NA	NA	NA	NA	NA	NA	NA	NA	p.Ile272*	272	I	NA	NA	NA	NA	PTV	de novo	NA	Mattison et al., 2018	Mattison et al., 2018	Yes	Male	NA	NA	Yes	NA	NA	NA	Yes	NA	NA	NA	NA	NA	NA	NA	NA	Yes	Yes	EMAS; intractable primary generalized epilepsy	NA	Moderate DD/ID	NA
59	NA	SLC6A1	3	11067458	c.850-1G>T	850	G	T	NA	NA	NA	NA	NA	NA	NA	NA	NA	NA	NA	splicing	33	Splice	NA	NA	Kim et al., 2019	Kim et al., 2019	Yes	Male	NA	12.4	Yes	50	No	No	Yes	NA	No	No	NA	NA	No	NA	NA	NA	Yes	CAE	NA	Normal	Semirhythmic Generalized 2.5-Hz spike-and-slow-waves
60	NA	SLC6A1	3	11067457	c.850-2A>G	850	A	G	NA	NA	NA	NA	NA	NA	NA	NA	NA	NA	NA	splicing	33	Splice	de novo	NA	Johannesen et al., 2018	Johanensen et al., 2018	Yes	Female	NA	4	Yes	16	No	No	No	No	Yes	Yes	NA	NA	NA	No	No	No	Yes	EMAS	Normal	Mild DD/ID	Generalized delta slowin and Generalized (posterior predominant) spike-and-slow-waves
61	ENST00000287766	SLC6A1	3	11067472	c.863C>T	863	C	T	t.1284	+	C	2	gCg	gTg	p.Ala288Val	288	A	V	288	exonic	29.2	Missense	NA	NA	Epi25 Collaborative, 2019	Epi25 Collaborative, 2019	Yes	NA	NA	NA	Yes	NA	NA	NA	NA	NA	NA	NA	NA	NA	No	NA	NA	NA	NA	DEE	NA	NA	NA
62	ENST00000287766	SLC6A1	3	11067472	c.863C>T	863	C	T	t.1284	+	C	2	gCg	gTg	p.Ala288Val	288	A	V	288	exonic	29.2	Missense	de novo	NA	Johannesen et al., 2018	Johanensen et al., 2018	Yes	Male	No	8	Yes	22	No	No	No	No	Yes	Yes	No	No	No	No	No	No	Yes	EMAS	Mild DD/ID	Mild DD/ID	Generalized 3-Hz spike-and-slow-wave
63	ENST00000287766	SLC6A1	3	11067472	c.863C>T	863	C	T	t.1284	+	C	2	gCg	gTg	p.Ala288Val	288	A	V	288	exonic	29.2	Missense	de novo	NA	NA	Filadelfia Genetics	No	Male	Yes	NA	No	NA	NA	NA	NA	NA	NA	NA	NA	NA	NA	No	NA	NA	NA	NA	NA	Mild DD/ID	NA
64	ENST00000287766	SLC6A1	3	11067472	c.863C>T	863	C	T	t.1284	+	C	2	gCg	gTg	p.Ala288Val	288	A	V	288	exonic	29.2	Missense	de novo	NA	NA	Filadelfia Genetics	No	Female	Yes	NA	Yes	60	NA	NA	NA	NA	NA	NA	NA	NA	NA	No	NA	NA	NA	NA	NA	Mild DD/ID	NA
65	ENST00000287766	SLC6A1	3	11067472	c.863C>T	863	C	T	t.1284	+	C	2	gCg	gTg	p.Ala288Val	288	A	V	288	exonic	29.2	Missense	NA	NA	Satterstorm et al., 2018	Satterstorm et al., 2018	Yes	Male	NA	NA	Yes	NA	NA	NA	NA	NA	NA	NA	NA	NA	Yes	NA	NA	NA	NA	NA	NA	NA	NA
66	ENST00000287766	SLC6A1	3	11067472	c.863C>T	863	C	T	t.1284	+	C	2	gCg	gTg	p.Ala288Val	288	A	V	288	exonic	29.2	Missense	NA	NA	SLC6A1-Connect	SLC6A1-Connect	Yes	Male	NA	2	NA	NA	NA	NA	NA	NA	NA	NA	NA	NA	NA	NA	NA	NA	NA	NA	NA	NA	NA
67	ENST00000287766	SLC6A1	3	11067472	c.863C>T	863	C	T	t.1284	+	C	2	gCg	gTg	p.Ala288Val	288	A	V	288	exonic	29.2	Missense	NA	NA	SLC6A1-Connect	SLC6A1-Connect	Yes	Female	NA	7	NA	NA	NA	NA	NA	NA	NA	NA	NA	NA	NA	NA	NA	NA	NA	NA	NA	NA	NA
68	ENST00000287766	SLC6A1	3	11067472	c.863C>T	863	C	T	t.1284	+	C	2	gCg	gTg	p.Ala288Val	288	A	V	288	exonic	29.2	Missense	NA	NA	Truty et al., 2019	Truty et al., 2019	Yes	NA	NA	NA	Yes	NA	NA	NA	NA	NA	NA	NA	NA	NA	NA	NA	NA	NA	NA	NA	NA	NA	NA
69	ENST00000287766	SLC6A1	3	11067472	c.863C>T	863	C	T	t.1284	+	C	2	gCg	gTg	p.Ala288Val	288	A	V	288	exonic	29.2	Missense	NA	NA	Johannesen et al., 2018	Johanensen et al., 2018	Yes	Female	Yes	7	Yes	60	No	Yes	No	No	No	No	No	Yes	Yes	No	No	No	Yes	Unclassified epilepsy	NA	Moderate DD/ID	Centrotemporal spike-and-slow-wave and Generalized spike-and-slow-wave
70	NA	SLC6A1	3	11067490	c.881_883del	881	T	NA	NA	NA	NA	NA	NA	NA	p.Phe294del	294	F	NA	NA	NA	NA	INDEL	de novo	NA	Johannesen et al., 2018	Johanensen et al., 2018	Yes	Male	No	12	Yes	18	No	No	No	No	Yes	Yes	Yes	No	No	No	No	Yes	Yes	EMAS	Mild DD/ID	Moderate DD/ID	Background slowing and Generalized spike-and-slow-waves
71	ENST00000287766	SLC6A1	3	11067493	c.884C>T	884	C	T	t.1305	+	C	2	tCa	tTa	p.Ser295Leu	295	S	L	295	exonic	28.7	Missense	NA	NA	SLC6A1-Connect	SLC6A1-Connect	Yes	NA	Yes	1.3	No	NA	No	No	No	No	No	No	No	No	No	No	Yes	No	No	No seizures	NA	NA	Normal
72	ENST00000287766	SLC6A1	3	11067498	c.889G>A	889	G	A	t.1310	+	G	1	Ggg	Cgg	p.Gly297Arg	297	G	R	297	exonic	25.5	Missense	NA	NA	Epi25 Collaborative, 2019	Epi25 Collaborative, 2019	Yes	NA	NA	NA	Yes	NA	NA	NA	NA	NA	NA	NA	NA	NA	No	NA	NA	NA	NA	DEE	NA	NA	NA
73	ENST00000287766	SLC6A1	3	11067498	c.889G>A	889	G	A	t.1310	+	G	1	Ggg	Cgg	p.Gly297Arg	297	G	R	297	exonic	25.5	Missense	NA	NA	NA	Filadelfia Genetics trying to get more info but not sure it will come in time.	No	Male	Yes	NA	Yes	NA	NA	NA	NA	NA	NA	NA	NA	NA	NA	NA	NA	NA	NA	NA	NA	Severe DD/ID	NA
74	ENST00000287766	SLC6A1	3	11067498	c.889G>A	889	G	A	t.1310	+	G	1	Ggg	Cgg	p.Gly297Arg	297	G	R	297	exonic	25.5	Missense	NA	NA	NA	Filadelfia Genetics From Artem Borovikov, I reached out to him to try to get additional. info.	No	NA	NA	NA	NA	NA	NA	NA	NA	NA	NA	NA	NA	NA	NA	NA	NA	NA	NA	NA	NA	NA	NA
75	ENST00000287766	SLC6A1	3	11067498	c.889G>A	889	G	A	t.1310	+	G	1	Ggg	Cgg	p.Gly297Arg	297	G	R	297	exonic	25.5	Missense	NA	NA	NA	Filadelfia Genetics From Artem Borovikov, I reached out to him to try to get additional. info.	No	NA	NA	NA	NA	NA	NA	NA	NA	NA	NA	NA	NA	NA	NA	NA	NA	NA	NA	NA	NA	NA	NA
76	ENST00000287766	SLC6A1	3	11067498	c.889G>A	889	G	A	t.1310	+	G	1	Ggg	Cgg	p.Gly297Arg	297	G	R	297	exonic	25.5	Missense	NA	NA	NA	Filadelfia Genetics From Artem Borovikov, I reached out to him to try to get additional. info.	No	NA	NA	NA	NA	NA	NA	NA	NA	NA	NA	NA	NA	NA	NA	NA	NA	NA	NA	NA	NA	NA	NA
77	ENST00000287766	SLC6A1	3	11067499	c.890G>A	890	G	A	t.1311	+	G	2	gGg	gAg	p.Gly297Glu	297	G	E	297	exonic	26.6	Missense	NA	NA	NA	Filadelfia Genetics	No	NA	No	4	Yes	36	No	Yes	YEs	No	No	No	No	No	Yes	No	Yes	No	No	NA	Mild DD/ID	Mild DD/ID	Multifocal epileptiform discharges
78	ENST00000287766	SLC6A1	3	11067505	c.896G>T	896	G	T	t.1317	+	G	2	gGc	gTc	p.Gly299Val	299	G	V	299	exonic	24.4	Missense	NA	NA	Satterstorm et al., 2018	Satterstorm et al., 2018	Yes	Female	NA	NA	NA	NA	NA	NA	NA	NA	NA	NA	NA	NA	Yes	NA	NA	NA	NA	NA	NA	NA	NA
79	ENST00000287766	SLC6A1	3	11067522	c.913G>A	913	G	A	t.1334	+	G	1	Gct	Act	p.Ala305Thr	305	A	T	305	exonic	26.2	Missense	NA	NA	NA	Filadelfia Genetics	No	Female	NA	4.3	Yes	14	No	No	No	No	Yes	No	NA	NA	NA	NA	NA	NA	Yes	NA	NA	NA	NA
80	ENST00000287766	SLC6A1	3	11067522	c.913G>A	913	G	A	t.1334	+	G	1	Gct	Act	p.Ala305Thr	305	A	T	305	exonic	26.2	Missense	NA	NA	NA	Filadelfia Genetics	No	Male	NA	3	NA	NA	NA	NA	NA	NA	NA	NA	NA	NA	NA	Yes	Yes	NA	NA	NA	NA	NA	NA
81	ENST00000287766	SLC6A1	3	11067522	c.913G>A	913	G	A	t.1334	+	G	1	Gct	Act	p.Ala305Thr	305	A	T	305	exonic	26.2	Missense	de novo	NA	NA	Filadelfia Genetics	No	Female	No	4	Yes	14	No	No	No	No	Yes	No	Yes	No	No	No	No	No	Yes	NA	NA	Moderate DD/ID	EEG with spike-wave complexes (2.5-3.5 Hz)
82	ENST00000287766	SLC6A1	3	11067522	c.913G>C	913	G	C	t.1334	+	G	1	Gct	Cct	p.Ala305Pro	305	A	P	305	exonic	26.2	Missense	de novo	NA	Kim et al., 2019	Kim et al., 2019	Yes	Male	NA	8.3	NA	15	No	No	No	NA	No	No	NA	NA	No	NA	NA	NA	Yes	Unclassified epilepsy	NA	Unclassified DD	Generalized spike-and-slow-waves and Focal spike-and-slow-waves
83	ENST00000287766	SLC6A1	3	11067528	c.919G>A	919	G	A	t.1340	+	G	1	Ggg	Cgg	p.Gly307Arg	307	G	R	307	exonic	25.8	Missense	NA	NA	NA	Filadelfia Genetics	No	Male	No	2.3	No	NA	NA	NA	NA	NA	NA	NA	No	Yes	No	No	No	No	NA	NA	NA	Mild DD/ID	Not done
84	ENST00000287766	SLC6A1	3	11067528	c.919G>A	919	G	A	t.1340	+	G	1	Ggg	Cgg	p.Gly307Arg	307	G	R	307	exonic	25.8	Missense	NA	NA	NA	Filadelfia Genetics From Artem Borovikov, I reached out to him to try to get additional. info.	No	NA	NA	NA	NA	NA	NA	NA	NA	NA	NA	NA	NA	NA	NA	NA	NA	NA	NA	NA	NA	NA	NA
85	ENST00000287766	SLC6A1	3	11067528	c.919G>A	919	G	A	t.1340	+	G	1	Ggg	Cgg	p.Gly307Arg	307	G	R	307	exonic	25.8	Missense	NA	NA	Satterstorm et al., 2018	Satterstorm et al., 2018	Yes	Female	NA	NA	Yes	NA	NA	NA	NA	NA	NA	NA	NA	NA	Yes	NA	NA	NA	NA	NA	NA	NA	NA
86	ENST00000287766	SLC6A1	3	11067548	c.939C>A	939	C	A	t.1360	+	C	3	caC	caG	p.His313Gln	313	H	Q	313	exonic	23.6	Missense	NA	NA	Epi25 Collaborative, 2019	Epi25 Collaborative, 2019	Yes	NA	NA	NA	Yes	NA	NA	NA	NA	NA	NA	NA	NA	NA	No	NA	NA	NA	NA	NAFE	NA	NA	NA
87	ENST00000287766	SLC6A1	3	11067933	c.966C>G	966	C	G	t.1387	+	C	3	atC	atG	p.Ile322Met	322	I	M	322	exonic	22.3	Missense	NA	NA	Epi25 Collaborative, 2019	Epi25 Collaborative, 2019	Yes	NA	NA	NA	Yes	NA	NA	NA	NA	NA	NA	NA	NA	NA	No	NA	NA	NA	NA	NAFE	NA	NA	NA
88	NA	SLC6A1	3	NA	c.983C>A	983	C	A	NA	NA	NA	NA	NA	NA	p.Ser328*	328	S	NA	NA	exonic	42	PTV	NA	Loss of function	NA	Filadelfia Genetics From Artem Borovikov, I reached out to him to try to get additional. info.	No	NA	NA	NA	NA	NA	NA	NA	NA	NA	NA	NA	NA	NA	NA	NA	NA	NA	NA	NA	NA	NA	NA
89	NA	SLC6A1	3	11067954	c.987C>A	987	C	A	NA	NA	NA	NA	NA	NA	p.Cys329*	329	C	NA	NA	exonic	40	PTV	de novo	NA	Johannesen et al., 2018	Johanensen et al., 2018	Yes	Female	No	11	Yes	66	NA	NA	NA	No	NA	NA	No	Yes	No	No	No	No	NA	EMAS	Mild DD/ID	Mild DD/ID	Background slowing and Generalized spike-and-slow-waves
90	ENST00000287766	SLC6A1	3	11067967	c.1000G>A	1000	G	A	t.1421	+	G	1	Gca	Aca	p.Ala334Thr	334	A	T	334	exonic	28.8	Missense	paternal	NA	NA	Filadelfia Genetics	No	Female	Yes	NA	Yes	24	No	No	No	No	No	No	No	No	No	No	No	No	Yes	CAE	NA	NA	NA
91	ENST00000287766	SLC6A1	3	11067991	c.1024G>A	1024	G	A	t.1445	+	G	1	Gtg	Atg	p.Val342Met	342	V	M	342	exonic	28.5	Missense	inherited	NA	Johannesen et al., 2018	Johanensen et al., 2018	Yes	Male	Yes	28	Yes	NA	No	No	Yes	No	No	No	NA	NA	NA	No	No	No	Yes	CAE	Normal	Normal	Generalized 3-Hz spike-and-slow-waves
92	ENST00000287766	SLC6A1	3	11067991	c.1024G>A	1024	G	A	t.1445	+	G	1	Gtg	Atg	p.Val342Met	342	V	M	342	exonic	28.5	Missense	inherited	NA	Johannesen et al., 2018	Johanensen et al., 2018	Yes	Female	Yes	NA	NA	NA	No	No	No	No	No	No	No	No	No	No	No	No	No	NA	NA	Mild DD/ID	NA
93	ENST00000287766	SLC6A1	3	11067991	c.1024G>A	1024	G	A	t.1445	+	G	1	Gtg	Atg	p.Val342Met	342	V	M	342	exonic	28.5	Missense	NA	NA	Satterstorm et al., 2018	Satterstorm et al., 2018	Yes	Female	NA	NA	Yes	NA	NA	NA	NA	NA	NA	NA	NA	NA	Yes	NA	NA	NA	NA	NA	NA	NA	NA
94	ENST00000287766	SLC6A1	3	11067991	c.1024G>A	1024	G	A	t.1445	+	G	1	Gtg	Atg	p.Val342Met	342	V	M	342	exonic	28.5	Missense	NA	NA	Truty et al., 2019	Truty et al., 2019	Yes	NA	NA	NA	Yes	NA	NA	NA	NA	NA	NA	NA	NA	NA	NA	NA	NA	NA	NA	NA	NA	NA	NA
95	ENST00000287766	SLC6A1	3	11067991	c.1024G>A	1024	G	A	t.1445	+	G	1	Gtg	Atg	p.Val342Met	342	V	M	342	exonic	28.5	Missense	inherited	NA	Johannesen et al., 2018	Johanensen et al., 2018	Yes	Male	Yes	19	Yes	24	No	No	Yes	No	Yes	No	Yes	No	No	Yes	No	No	Yes	EMAS	Normal	Severe DD/ID	Background slowing, Generalized spike-and-slow-waves, and Multifocal spike-and-slow-waves
96	ENST00000287766	SLC6A1	3	11067991	c.1024G>A	1024	G	A	t.1445	+	G	1	Gtg	Atg	p.Val342Met	342	V	M	342	exonic	28.5	Missense	inherited	NA	Johannesen et al., 2018	Johanensen et al., 2018	Yes	Male	Yes	12	Yes	15	No	No	No	No	Yes	Yes	No	Yes	Yes	No	Yes	No	Yes	EMAS	Mild DD/ID	Moderate DD/ID	Background slowing, Generalized spike-and-slow-waves, and Multifocal spike-and-slow-waves
97	ENST00000287766	SLC6A1	3	11067991	c.1024G>A	1024	G	A	t.1445	+	G	1	Gtg	Atg	p.Val342Met	342	V	M	342	exonic	28.5	Missense	de novo	NA	Johannesen et al., 2018	Johanensen et al., 2018	Yes	Female	No	5	Yes	24	No	No	No	No	Yes	Yes	Yes	Yes	No	No	No	No	Yes	EMAS	Moderate DD/ID	Moderate DD/ID	Generalized 2.5-3.5-Hz (poly)spike-and-slow-waves
98	ENST00000287766	SLC6A1	3	11067991	c.1024G>A	1024	G	A	t.1445	+	G	1	Gtg	Atg	p.Val342Met	342	V	M	342	exonic	28.5	Missense	de novo	NA	Johannesen et al., 2018	Johanensen et al., 2018	Yes	Male	No	NA	Yes	36	No	No	No	No	No	No	NA	NA	NA	NA	NA	NA	Yes	Unclassified epilepsy	NA	Learning disability	NA
99	ENST00000287766	SLC6A1	3	11067991	c.1024G>A	1024	G	A	t.1445	+	G	1	Gtg	Atg	p.Val342Met	342	V	M	342	exonic	28.5	Missense	de novo	NA	Johannesen et al., 2018	Johanensen et al., 2018	Yes	Male	No	8	Yes	60	No	No	No	No	No	No	No	No	Yes	NA	NA	NA	Yes	Unclassified epilepsy	NA	Moderate DD/ID	Generalized 3-Hz spike-and-slow-waves
100	ENST00000287766	SLC6A1	3	11067991	c.1024G>A	1024	G	A	t.1445	+	G	1	Gtg	Atg	p.Val342Met	342	V	M	342	exonic	28.5	Missense	de novo	NA	Johannesen et al., 2018	Johanensen et al., 2018	Yes	Female	Yes	10	Yes	13	No	No	No	Yes	No	No	No	No	Yes	No	No	Yes	Yes	Unclassified epilepsy	NA	Moderate DD/ID	Generalized spike-and-slow-wave, Occipital 3-Hz spike-and-slow-waves, Occipital notched delta slowing
101	ENST00000287766	SLC6A1	3	11067991	c.1024G>A	1024	G	A	t.1445	+	G	1	Gtg	Atg	p.Val342Met	342	V	M	342	exonic	28.5	Missense	de novo	NA	Snoeijen-Schouwenaars et al., 2018	Snoeijen-Schouwenaars et al., 2018	Yes	Male	NA	NA	Yes	NA	NA	NA	NA	NA	NA	NA	NA	NA	NA	NA	NA	NA	NA	Unclassified epilepsy	NA	Moderate DD/ID	NA
102	ENST00000287766	SLC6A1	3	11068024	c.1057A>G	1057	A	G	t.1478	+	A	1	Att	Gtt	p.Ile353Val	353	I	V	353	exonic	22.2	Missense	NA	NA	Epi25 Collaborative, 2019	Epi25 Collaborative, 2019	Yes	NA	NA	NA	Yes	NA	NA	NA	NA	NA	NA	NA	NA	NA	No	NA	NA	NA	NA	GGE	NA	NA	NA
103	ENST00000287766	SLC6A1	3	11068037	c.1070C>T	1070	C	T	t.1491	+	C	2	gCg	gTg	p.Ala357Val	357	A	V	357	exonic	31	Missense	de novo	NA	Kim et al., 2019	Kim et al., 2019	Yes	Female	NA	11.6	Yes	23	No	No	Yes	NA	Yes	Yes	NA	NA	No	NA	NA	NA	Yes	CAE	NA	Unclassified DD	Generalized delta slowing, Generalized spike-and-slow-waves, Focal spike-and-slow-waves
104	ENST00000287766	SLC6A1	3	11068037	c.1070C>T	1070	C	T	t.1491	+	C	2	gCg	gTg	p.Ala357Val	357	A	V	357	exonic	31	Missense	paternal	NA	NA	Filadelfia Genetics	No	Male	Yes	9.7	Yes	23	No	Yes	No	No	No	No	No	No	Yes	No	No	No	No	NA	NA	Mild DD/ID	EEG with spike-wave complexes (2.5-3.5 Hz)
105	ENST00000287766	SLC6A1	3	11068037	c.1070C>T	1070	C	T	t.1491	+	C	2	gCg	gTg	p.Ala357Val	357	A	V	357	exonic	31	Missense	NA	NA	Truty et al., 2019	Truty et al., 2019	Yes	NA	NA	NA	Yes	NA	NA	NA	NA	NA	NA	NA	NA	NA	NA	NA	NA	NA	NA	NA	NA	NA	NA
106	ENST00000287766	SLC6A1	3	11068037	c.1070C>T	1070	C	T	t.1491	+	C	2	gCg	gTg	p.Ala357Val	357	A	V	357	exonic	31	Missense	de novo	NA	Johannesen et al., 2018	Johanensen et al., 2018	Yes	Female	No	9	Yes	11	No	No	No	No	Yes	No	No	No	No	No	No	Yes	Yes	EMAS	Moderate DD/ID	Mild DD/ID	Generalized delta slowing, Generalized spike-and-slow-waves, Left Occipital spikes-and-slow-waves, Left Centrotemporal spike-and-slow-waves
107	ENST00000287766	SLC6A1	3	11068037	c.1070C>T	1070	C	T	t.1491	+	C	2	gCg	gTg	p.Ala357Val	357	A	V	357	exonic	31	Missense	NA	NA	Epi25 Collaborative, 2019	Epi25 Collaborative, 2019	Yes	NA	NA	NA	Yes	NA	NA	NA	NA	NA	NA	NA	NA	NA	No	NA	NA	NA	NA	GGE	NA	NA	NA
108	ENST00000287766	SLC6A1	3	11070420	c.1078G>A	1078	G	A	t.1499	+	G	1	Ggc	Agc	p.Gly360Ser	360	G	S	360	exonic	34	Missense	NA	NA	Satterstorm et al., 2018	Satterstorm et al., 2018	Yes	Female	NA	NA	Yes	NA	NA	NA	NA	NA	NA	NA	NA	NA	Yes	NA	NA	NA	NA	NA	NA	NA	NA
109	ENST00000287766	SLC6A1	3	11070426	c.1084G>A	1084	G	A	t.1505	+	G	1	Ggg	Cgg	p.Gly362Arg	362	G	R	362	exonic	24.9	Missense	NA	NA	NA	Filadelfia Genetics From Artem Borovikov, I reached out to him to try to get additional. info.	No	NA	NA	NA	NA	NA	NA	NA	NA	NA	NA	NA	NA	NA	NA	NA	NA	NA	NA	NA	NA	NA	NA
110	ENST00000287766	SLC6A1	3	11070426	c.1084G>A	1084	G	A	t.1505	+	G	1	Ggg	Cgg	p.Gly362Arg	362	G	R	362	exonic	24.9	Missense	NA	NA	Epi25 Collaborative, 2019	Epi25 Collaborative, 2019	Yes	NA	NA	NA	Yes	NA	NA	NA	NA	NA	NA	NA	NA	NA	No	NA	NA	NA	NA	GGE	NA	NA	NA
111	ENST00000287766	SLC6A1	3	11070426	c.1084G>A	1084	G	A	t.1505	+	G	1	Ggg	Cgg	p.Gly362Arg	362	G	R	362	exonic	24.9	Missense	inherited	NA	Johannesen et al., 2018	Johanensen et al., 2018	Yes	Male	No	NA	Yes	12	No	No	Yes	No	Yes	No	No	No	No	NA	NA	No	Yes	LGS	NA	Moderate DD/ID	Background slowing and Genearlized 2-Hz (poly) spike-and-slow-waves
112	ENST00000287766	SLC6A1	3	11070426	c.1084G>A	1084	G	A	t.1505	+	G	1	Ggg	Cgg	p.Gly362Arg	362	G	R	362	exonic	24.9	Missense	NA	NA	Johannesen et al., 2018	Johanensen et al., 2018	Yes	Female	NA	21	Yes	84	No	Yes	Yes	No	No	No	No	No	No	NA	NA	No	No	TLE	Mild DD/ID	Moderate DD/ID	Frontotemporal spike-and-slow-waves and Generalized 3-4-Hz spike-and-slow-waves
113	ENST00000287766	SLC6A1	3	11070495	c.1155C>G	1155	C	G	t.1574	+	T	1	Ttc	Ctc	p.Phe385Leu	385	F	L	385	exonic	24.7	Missense	de novo	NA	Johannesen et al., 2018	Johanensen et al., 2018	Yes	Male	No	10	Yes	15	No	No	No	No	Yes	Yes	No	No	Yes	No	No	Yes	No	EMAS	Normal	Mild DD/ID	Posterior 3-4-Hz spike-and-slow-waves
114	NA	SLC6A1	3	11070510	c.1168_1176del	1168	T	NA	NA	NA	NA	NA	NA	NA	p.Leu390Leu392del	390	L	NA	NA	NA	NA	INDEL	de novo	NA	SLC6A1-Connect	SLC6A1-Connect	Yes	NA	No	3	Yes	30	No	No	No	No	Yes	No	No	No	Yes	No	No	No	No	Unclassified epilepsy	NA	Severe DD/ID	Rare bifrontal spike-and-slow-waves and Rare intermittent background theta/delta slowing
115	NA	SLC6A1	3	11070534	c.1191+1G>T	1191	G	T	NA	NA	NA	NA	NA	NA	NA	NA	NA	NA	NA	splicing	35	Splice	NA	NA	Epi25 Collaborative, 2019	Epi25 Collaborative, 2019	Yes	NA	NA	NA	Yes	NA	NA	NA	NA	NA	NA	NA	NA	NA	No	NA	NA	NA	NA	GGE	NA	NA	NA
116	NA	SLC6A1	3	11070970	c.1255del	1255	C	NA	NA	NA	NA	NA	NA	NA	p.Arg419Alafs*15	419	R	NA	NA	NA	NA	PTV	NA	NA	Truty et al., 2019	Truty et al., 2019	Yes	NA	NA	NA	Yes	NA	NA	NA	NA	NA	NA	NA	NA	NA	NA	NA	NA	NA	NA	NA	NA	NA	NA
117	ENST00000287766	SLC6A1	3	11070970	c.1255C>T	1255	C	T	t.1676	+	C	1	Cgc	Tgc	p.Arg419Cys	419	R	C	419	exonic	25.3	Missense	NA	NA	Epi25 Collaborative, 2019	Epi25 Collaborative, 2019	Yes	NA	NA	NA	Yes	NA	NA	NA	NA	NA	NA	NA	NA	NA	No	NA	NA	NA	NA	GGE	NA	NA	NA
118	NA	SLC6A1	3	11071039	c.1323+1G>A	1323	G	A	NA	NA	NA	NA	NA	NA	NA	NA	NA	NA	NA	splicing	36	Splice	NA	NA	Kim et al., 2019	Kim et al., 2019	Yes	Female	Yes	7.7	Yes	41	No	No	Yes	NA	No	No	Yes	NA	No	NA	NA	NA	Yes	CAE	NA	Unclassified DD	Generalized 2.5-3-Hz spike-and-slow-waves
119	ENST00000287766	SLC6A1	3	11072873	c.1334A>G	1334	A	G	t.1755	+	A	2	tAt	tGt	p.Tyr445Cys	445	Y	C	445	exonic	26.4	Missense	NA	NA	Mattison et al., 2018	Mattison et al., 2018	Yes	Female	NA	NA	Yes	NA	NA	NA	NA	NA	NA	NA	NA	NA	NA	NA	NA	NA	NA	Generalized epilepsy	NA	NA	NA
120	NA	SLC6A1	3	11072874	c.1335dup	1335	T	NA	NA	NA	NA	NA	NA	NA	p.Val446Cysfs*6	446	V	NA	NA	NA	NA	PTV	NA	NA	Truty et al., 2019	Truty et al., 2019	Yes	NA	NA	NA	Yes	NA	NA	NA	NA	NA	NA	NA	NA	NA	NA	NA	NA	NA	NA	NA	NA	NA	NA
121	ENST00000287766	SLC6A1	3	11072876	c.1337T>A	1337	T	A	t.1758	+	T	2	gTc	gAc	p.Val446Asp	446	V	D	446	exonic	27.8	Missense	NA	NA	Epi25 Collaborative, 2019	Epi25 Collaborative, 2019	Yes	NA	NA	NA	Yes	NA	NA	NA	NA	NA	NA	NA	NA	NA	No	NA	NA	NA	NA	GGE	NA	NA	NA
122	NA	SLC6A1	3	11072881	c.1342A>T	1342	A	T	NA	NA	NA	NA	NA	NA	p.Lys448*	448	L	NA	NA	exonic	44	PTV	de novo	NA	Johannesen et al., 2018	Johanensen et al., 2018	Yes	Female	No	10	Yes	36	No	No	No	No	Yes	Yes	No	No	Yes	No	No	Yes	No	EMAS	Moderate DD/ID	Moderate DD/ID	Generalized and lateralized delta slowing and spike-and-slow-waves
123	ENST00000287766	SLC6A1	3	11072882	c.1343A>G	1343	A	G	t.1764	+	A	2	aAa	aGa	p.Lys448Arg	448	K	R	448	exonic	27.9	Missense	NA	NA	Epi25 Collaborative, 2019	Epi25 Collaborative, 2019	Yes	NA	NA	NA	Yes	NA	NA	NA	NA	NA	NA	NA	NA	NA	No	NA	NA	NA	NA	GGE	NA	NA	NA
124	ENST00000287766	SLC6A1	3	11072892	c.1353C>G	1353	C	G	t.1774	+	C	3	gaC	gaG	p.Asp451Glu	451	D	E	451	exonic	14.37	Missense	maternal	NA	NA	Filadelfia Genetics	No	Female	Yes	11	Yes	NA	NA	NA	NA	NA	NA	NA	NA	NA	NA	NA	NA	NA	NA	NA	NA	Moderate DD/ID	NA
125	NA	SLC6A1	3	11072908	c.1369_1370delGG	1369	G	NA	NA	NA	NA	NA	NA	NA	p.Gly457HisFs*10	457	G	NA	NA	NA	NA	PTV	de novo	NA	Johannesen et al., 2018	Johanensen et al., 2018	Yes	Male	NA	12	Yes	36	No	No	No	No	Yes	Yes	No	No	No	No	No	Yes	Yes	EMAS	Mild DD/ID	Mild DD/ID	Initial: Generalized (poly) spike-and-slow-waves, Centrotemporal spike-and-slow-waves; Follow-up: normal
126	ENST00000287766	SLC6A1	3	11072914	c.1377C>G	1377	C	G	t.1796	+	A	1	Agc	Cgc	p.Ser459Arg	459	S	R	459	exonic	26.4	Missense	NA	NA	Truty et al., 2019	Truty et al., 2019	Yes	NA	NA	NA	Yes	NA	NA	NA	NA	NA	NA	NA	NA	NA	NA	NA	NA	NA	NA	NA	NA	NA	NA
127	ENST00000287766	SLC6A1	3	11072914	c.1377C>G	1377	C	G	t.1796	+	A	1	Agc	Cgc	p.Ser459Arg	459	S	R	459	exonic	26.4	Missense	de novo	NA	Johannesen et al., 2018	Johanensen et al., 2018	Yes	Female	No	13	Yes	60	No	No	No	No	No	No	No	Yes	No	No	No	No	Yes	Unclassified epilepsy	NA	Severe DD/ID	Generalized (polys) spike-and-slow-waves
128	NA	SLC6A1	3	NA	c.1426+1G>A	1426	G	A	NA	NA	NA	NA	NA	NA	NA	NA	NA	NA	NA	NA	NA	Splice	NA	NA	NA	Filadelfia Genetics	No	Female	Yes	13	Yes	12	No	No	Yes	Yes	Yes	Yes	No	No	Yes	No	No	No	Yes	EMAS	NA	Mild DD/ID	NA
129	NA	SLC6A1	3	NA	c.1427-1 0_1427-6delAATGT	1427	NA	NA	NA	NA	NA	NA	NA	NA	NA	NA	NA	NA	NA	NA	NA	PTV	maternal	NA	NA	Filadelfia Genetics	No	Female	Yes	NA	Yes	NA	No	No	No	No	No	Yes	No	No	Yes	No	No	No	Yes	NA	NA	NA	NA
130	NA	SLC6A1	3	11075324	c.1427-1G>A	1427	G	A	NA	NA	NA	NA	NA	NA	NA	NA	NA	NA	NA	splicing	34	Splice	NA	NA	Truty et al., 2019	Truty et al., 2019	Yes	NA	NA	NA	Yes	NA	NA	NA	NA	NA	NA	NA	NA	NA	NA	NA	NA	NA	NA	NA	NA	NA	NA
131	NA	SLC6A1	3	11075316	c.1427-9A>G	1427	A	G	NA	NA	NA	NA	NA	NA	NA	NA	NA	NA	NA	intronic	.	Splice	de novo	NA	SLC6A1-Connect	SLC6A1-Connect	Yes	Male	No	1.6	No	NA	No	NA	NA	NA	NA	NA	No	No	No	No	Yes	No	NA	No seizures	NA	Severe DD/ID	Normal
132	NA	SLC6A1	3	11075333	c.1435C>T	1435	C	T	NA	NA	NA	NA	NA	NA	p.Arg479*	479	R	NA	NA	exonic	43	PTV	NA	NA	Truty et al., 2019	Truty et al., 2019	Yes	NA	NA	NA	Yes	NA	NA	NA	NA	NA	NA	NA	NA	NA	NA	NA	NA	NA	NA	NA	NA	NA	NA
133	ENST00000287766	SLC6A1	3	11075358	c.1460T>C	1460	T	C	t.1881	+	T	2	aTg	aCg	p.Met487Thr	487	M	T	487	exonic	23.7	Missense	NA	NA	Truty et al., 2019	Truty et al., 2019	Yes	NA	NA	NA	Yes	NA	NA	NA	NA	NA	NA	NA	NA	NA	NA	NA	NA	NA	NA	NA	NA	NA	NA
134	ENST00000287766	SLC6A1	3	11075375	c.1477T>C	1477	T	C	t.1898	+	T	1	Tgc	Cgc	p.Cys493Arg	493	C	R	493	exonic	22.9	Missense	NA	NA	Epi25 Collaborative, 2019	Epi25 Collaborative, 2019	Yes	NA	NA	NA	Yes	NA	NA	NA	NA	NA	NA	NA	NA	NA	No	NA	NA	NA	NA	GGE	NA	NA	NA
135	ENST00000287766	SLC6A1	3	11075382	c.1484G>T	1484	G	T	t.1905	+	G	2	tGg	tTg	p.Trp495Leu	495	W	L	495	exonic	23.1	Missense	de novo	NA	Rees et al., 2020	Rees et al., 2020	Yes	NA	Yes	NA	No	NA	No	No	No	No	No	No	No	No	No	No	No	No	No	No seizures	NA	Normal	NA
136	NA	SLC6A1	3	NA	c.1487G>A	1487	G	A	NA	NA	NA	NA	NA	NA	p.Trp496*	496	W	NA	NA	exonic	46	PTV	NA	NA	Mattison et al., 2018	Mattison et al., 2018	Yes	Male	NA	NA	Yes	NA	NA	NA	NA	NA	NA	NA	NA	NA	Yes	NA	Yes	NA	Yes	Generalized epilepsy	NA	NA	NA
137	NA	SLC6A1	3	NA	c.1528-2A>T	1528	G	T	NA	NA	NA	NA	NA	NA	NA	NA	NA	NA	NA	NA	NA	Splice	NA	NA	NA	Filadelfia Genetics From Artem Borovikov, I reached out to him to try to get additional. info.	No	NA	NA	NA	NA	NA	NA	NA	NA	NA	NA	NA	NA	NA	NA	NA	NA	NA	NA	NA	NA	NA	NA
138	ENST00000287766	SLC6A1	3	11076220	c.1531G>A	1531	G	A	t.1952	+	G	1	Gtg	Atg	p.Val511Met	511	V	M	511	exonic	24.8	Missense	de novo	NA	NA	Filadelfia Genetics	No	Male	No	2	Yes	11	No	No	No	No	Yes	Yes	No	No	No	No	No	No	Yes	NA	Mild DD/ID	Mild DD/ID	EEG with spike-wave complexes (<2.5 Hz)
139	ENST00000287766	SLC6A1	3	11076220	c.1531G>A	1531	G	A	t.1952	+	G	1	Gtg	Atg	p.Val511Met	511	V	M	511	exonic	24.8	Missense	de novo	NA	NA	Filadelfia Genetics	No	Female	No	3.9	Yes	21	No	No	No	No	No	No	No	No	No	No	No	No	Yes	CAE	NA	Mild DD/ID	EEG with spike-wave complexes (2.5-3.5 Hz)
140	ENST00000287766	SLC6A1	3	11076220	c.1531G>A	1531	G	A	t.1952	+	G	1	Gtg	Atg	p.Val511Met	511	V	M	511	exonic	24.8	Missense	NA	NA	Truty et al., 2019	Truty et al., 2019	Yes	NA	NA	NA	Yes	NA	NA	NA	NA	NA	NA	NA	NA	NA	NA	NA	NA	NA	NA	NA	NA	NA	NA
141	ENST00000287766	SLC6A1	3	11076220	c.1531G>A	1531	G	A	t.1952	+	G	1	Gtg	Atg	p.Val511Met	511	V	M	511	exonic	24.8	Missense	NA	NA	Epi25 Collaborative, 2019	Epi25 Collaborative, 2019	Yes	NA	NA	NA	Yes	NA	NA	NA	NA	NA	NA	NA	NA	NA	No	NA	NA	NA	NA	GGE	NA	NA	NA
142	ENST00000287766	SLC6A1	3	11076220	c.1531G>A	1531	G	A	t.1952	+	G	1	Gtg	Atg	p.Val511Met	511	V	M	511	exonic	24.8	Missense	de novo	NA	Johannesen et al., 2018	Johanensen et al., 2018	Yes	Male	No	5	Yes	12	No	No	No	No	No	No	Yes	No	No	No	No	No	Yes	Unclassified epilepsy	NA	Mild DD/ID	Background slowing, Generalized spike-and-slow-waves, Focal spike-and-slow-waves
143	ENST00000287766	SLC6A1	3	11076268	c.1579T>C	1579	T	C	t.2000	+	T	1	Tat	Cat	p.Tyr527His	527	Y	H	527	exonic	29.1	Missense	NA	NA	Epi25 Collaborative, 2019	Epi25 Collaborative, 2019	Yes	NA	NA	NA	Yes	NA	NA	NA	NA	NA	NA	NA	NA	NA	No	NA	NA	NA	NA	GGE	NA	NA	NA
144	ENST00000287766	SLC6A1	3	11076278	c.1589C>T	1589	C	T	t.2010	+	C	2	cCc	cTc	p.Pro530Leu	530	P	L	530	exonic	31	Missense	NA	NA	Epi25 Collaborative, 2019	Epi25 Collaborative, 2019	Yes	NA	NA	NA	Yes	NA	NA	NA	NA	NA	NA	NA	NA	NA	No	NA	NA	NA	NA	GGE	NA	NA	NA
145	NA	SLC6A1	3	NA	c.1595G>A	1595	G	A	NA	NA	NA	NA	NA	NA	p.Trp532*	532	W	NA	NA	exonic	48	PTV	NA	Loss of function	NA	Filadelfia Genetics	No	NA	No	7	Yes	24	No	No	No	No	Yes	No	No	No	Yes	No	No	No	No	NA	NA	Mild DD/ID	No ictal EEG; interictal paroxysmal runs of theta waves with high amplitude.
146	ENST00000287766	SLC6A1	3	11076286	c.1597G>C	1597	G	C	t.2018	+	G	1	Ggc	Cgc	p.Gly533Arg	533	G	R	533	exonic	29.8	Missense	de novo	NA	NA	Filadelfia Genetics	No	Female	No	3	Yes	NA	NA	NA	NA	NA	NA	NA	NA	NA	NA	NA	NA	NA	NA	NA	NA	NA	NA
147	NA	SLC6A1	3	11076289	c.1600C>T	1600	C	T	NA	NA	NA	NA	NA	NA	p.Gln534*	534	Q	NA	NA	exonic	46	PTV	de novo	NA	Johannesen et al., 2018	Johanensen et al., 2018	Yes	Female	No	5	Yes	24	No	No	No	Yes	Yes	Yes	Yes	No	No	Yes	No	Yes	Yes	EMAS	Mild DD/ID	Mild DD/ID	Background slowing, Bioccipital delta slowing, Generalized spike-and-slow-waves
148	ENST00000287766	SLC6A1	3	11076337	c.1648G>A	1648	G	A	t.2069	+	G	1	Ggg	Cgg	p.Gly550Arg	550	G	R	550	exonic	23.9	Missense	NA	NA	Mattison et al., 2018	Mattison et al., 2018	Yes	Male	NA	NA	Yes	NA	NA	NA	Yes	NA	NA	NA	NA	NA	NA	NA	NA	NA	Yes	Generalized epilepsy	NA	NA	NA
149	ENST00000287766	SLC6A1	3	11076337	c.1648G>A	1648	G	A	t.2069	+	G	1	Ggg	Cgg	p.Gly550Arg	550	G	R	550	exonic	23.9	Missense	NA	NA	Satterstorm et al., 2018	Satterstorm et al., 2018	Yes	Male	NA	NA	Yes	NA	NA	NA	NA	NA	NA	NA	NA	NA	Yes	NA	NA	NA	NA	NA	NA	NA	NA
150	NA	SLC6A1	3	NA	c.1679dupA	1679	A	NA	NA	NA	NA	NA	NA	NA	p.Ser562Leufs*24	562	S	NA	NA	NA	NA	PTV	maternal	NA	NA	Filadelfia Genetics	No	Male	NA	18	No	NA	NA	NA	NA	NA	NA	NA	No	Yes	Yes	No	No	No	NA	NA	NA	Severe DD/ID	NA
151	ENST00000287766	SLC6A1	3	11078549	c.1697G>A	1697	G	A	t.2118	+	G	2	cGc	cAc	p.Arg566His	566	R	H	566	exonic	29.9	Missense	inherited	NA	Posar et al., 2019	Posar et al., 2019	Yes	Male	No	8	Yes	144	No	No	No	Yes	No	No	NA	NA	No	NA	NA	NA	Yes	Unclassified epilepsy	NA	Learning disability	Generalized (bifrontal predominant) 3.5-Hz (poly) spike-and-slow-waves
152	ENST00000287766	SLC6A1	3	11078572	c.1722C>G	1722	C	G	t.2141	+	A	1	Agc	Cgc	p.Ser574Arg	574	S	R	574	exonic	15.49	Missense	NA	NA	Epi25 Collaborative, 2019	Epi25 Collaborative, 2019	Yes	NA	NA	NA	Yes	NA	NA	NA	NA	NA	NA	NA	NA	NA	No	NA	NA	NA	NA	NAFE	NA	NA	NA
153	ENST00000287766	SLC6A1	3	11078575	c.1723G>A	1723	G	A	t.2144	+	G	1	Gaa	Aaa	p.Glu575Lys	575	E	K	575	exonic	22.3	Missense	NA	NA	Epi25 Collaborative, 2019	Epi25 Collaborative, 2019	Yes	NA	NA	NA	Yes	NA	NA	NA	NA	NA	NA	NA	NA	NA	No	NA	NA	NA	NA	NAFE	NA	NA	NA
154	NA	SLC6A1	3	NA	3p25.3 partial deletion	NA	NA	NA	NA	NA	NA	NA	NA	NA	NA	NA	NA	NA	NA	NA	NA	CNV	de novo	NA	Johannesen et al., 2018	Johanensen et al., 2018	Yes	Female	No	7	Yes	36	No	No	No	No	Yes	Yes	No	No	No	No	No	No	Yes	EMAS	NA	Mild DD/ID	Background slowing and Generalized delta slowing and spike-and-slow-waves
155	NA	SLC6A1	3	NA	3p25.3 partial deletion	NA	NA	NA	NA	NA	NA	NA	NA	NA	NA	NA	NA	NA	NA	NA	NA	CNV	NA	NA	SLC6A1-Connect	SLC6A1-Connect	Yes	NA	No	4	No	NA	NA	NA	NA	NA	NA	NA	No	No	No	No	No	No	NA	No seizures	NA	NA	Normal_x000D__x000D_ 2018: mild slowing, occasional bursts of generalized activity, no epilepsy, severe non-ictal starring events
156	NA	SLC6A1	3	NA	full deletion of SLC6A1	NA	NA	NA	NA	NA	NA	NA	NA	NA	NA	NA	NA	NA	NA	NA	NA	CNV	NA	NA	Kim et al., 2019	Kim et al., 2019	Yes	Female	NA	6.8	NA	33	No	No	No	No	Yes	No	No	No	No	No	No	No	Yes	Unclassified epilepsy	NA	Unclassified DD	Bifrontal spike-and-slow-waves
157	ENST00000287766	SLC6A1	3	11070426	c.1084G>A	1084	G	A	t.1505	+	G	1	Ggg	Cgg	p.Gly362Arg	362	G	R	362	exonic	24.9	Missense	de novo	NA	NA	Filadelfia Genetics	No	NA	NA	NA	NA	NA	NA	NA	NA	NA	NA	NA	NA	NA	NA	NA	NA	NA	NA	NA	NA	NA	NA
158	ENST00000287766	SLC6A1	3	11076337	c.1648G>A	1648	G	A	t.2069	+	G	1	Ggg	Cgg	p.Gly550Arg	550	G	R	550	exonic	23.9	Missense	de novo	NA	NA	Filadelfia Genetics	No	NA	NA	NA	NA	NA	NA	NA	NA	NA	NA	NA	NA	NA	NA	NA	NA	NA	NA	NA	NA	NA	NA
159	ENST00000287766	SLC6A1	3	11059051	c.154G>A	154	G	A	t.575	+	G	1	Gac	Aac	p.Asp52Asn	52	D	N	52	exonic	27.4	Missense	de novo	NA	NA	Filadelfia Genetics	No	Female	No	NA	Yes	48	NA	NA	NA	NA	NA	NA	NA	NA	NA	No	NA	NA	NA	CAE	NA	Normal	NA
160	NA	SLC6A1	3	NA	c.801delC	801	C	NA	NA	NA	NA	NA	NA	NA	p.Ile268Serfs*36	268	I	NA	NA	NA	NA	NA	paternal	Loss of function	NA	Filadelfia Genetics	No	Female	Yes	NA	Yes	20	NA	NA	NA	NA	NA	NA	NA	NA	NA	No	NA	NA	NA	NA	NA	Severe DD/ID	NA
161	ENST00000287766	SLC6A1	3	11067967	c.1000G>A	1000	G	A	t.1421	+	G	1	Gca	Aca	p.Ala334Thr	334	A	T	334	exonic	28.8	Missense	NA	NA	NA	Filadelfia Genetics	No	NA	NA	NA	Yes	NA	NA	NA	NA	NA	NA	NA	NA	NA	NA	NA	NA	NA	NA	NA	NA	Moderate DD/ID	NA
162	ENST00000287766	SLC6A1	3	11059621	c.331G>A	331	G	A	t.752	+	G	1	Ggg	Cgg	p.Gly111Arg	111	G	R	111	exonic	27.7	Missense	de novo	NA	NA	Filadelfia Genetics	No	Female	Yes	NA	Yes	36	NA	NA	NA	NA	NA	NA	NA	NA	NA	NA	NA	NA	NA	NA	NA	Mild DD/ID	NA
163	ENST00000287766	SLC6A1	3	11067522	c.913G>A	913	G	A	t.1334	+	G	1	Gct	Act	p.Ala305Thr	305	A	T	305	exonic	26.2	Missense	NA	NA	NA	Filadelfia Genetics	No	Male	Yes	NA	Yes	45	NA	NA	NA	NA	NA	NA	NA	NA	NA	No	NA	NA	NA	NA	NA	Moderate DD/ID	NA
164	ENST00000287766	SLC6A1	3	11067498	c.889G>A	889	G	A	t.1310	+	G	1	Ggg	Cgg	p.Gly297Arg	297	G	R	297	exonic	25.5	Missense	maternal	NA	NA	Filadelfia Genetics	No	Male	Yes	NA	Yes	5	NA	NA	NA	NA	NA	NA	NA	NA	NA	No	NA	NA	NA	NA	NA	Severe DD/ID	NA
165	ENST00000287766	SLC6A1	3	11059579	c.289C>A	289	C	A	t.710	+	C	1	Ctc	Atc	p.Leu97Ile	97	L	I	97	exonic	21	Missense	maternal	NA	NA	Filadelfia Genetics	No	Male	Yes	NA	Yes	NA	NA	NA	NA	NA	NA	NA	NA	NA	NA	NA	NA	NA	NA	EMAS	Normal	Mild DD/ID	NA
166	NA	SLC6A1	3	NA	c.1702C>T	1702	C	T	NA	NA	NA	NA	NA	NA	p.Gln568*	568	Q	NA	NA	exonic	41	NA	NA	Loss of function	NA	Filadelfia Genetics	No	Female	Yes	NA	No	NA	NA	NA	NA	NA	NA	NA	NA	NA	NA	No	NA	NA	NA	NA	NA	NA	NA
167	ENST00000287766	SLC6A1	3	11067539	c.930C>G	930	C	G	t.1351	+	C	3	aaC	aaG	p.Asn310Lys	310	N	K	310	exonic	23.7	Missense	de novo	NA	NA	Filadelfia Genetics	No	Male	No	NA	Yes	8	NA	NA	NA	NA	NA	NA	NA	NA	NA	No	NA	NA	NA	EMAS	NA	Mild DD/ID	NA
168	ENST00000287766	SLC6A1	3	11067965	c.998T>C	998	T	C	t.1419	+	T	2	tTc	tCc	p.Phe333Ser	333	F	S	333	exonic	29.4	Missense	NA	NA	NA	Filadelfia Genetics	No	NA	NA	NA	NA	NA	NA	NA	NA	NA	NA	NA	NA	NA	NA	NA	NA	NA	NA	NA	NA	NA	NA
169	ENST00000287766	SLC6A1	3	11076220	c.1531G>A	1531	G	A	t.1952	+	G	1	Gtg	Atg	p.Val511Met	511	V	M	511	exonic	24.8	Missense	de novo	NA	NA	Filadelfia Genetics	No	Female	No	NA	Yes	18	NA	NA	NA	NA	NA	NA	NA	NA	NA	No	NA	NA	NA	EMAS	NA	Mild DD/ID	NA
170	NA	SLC6A1	3	NA	c.1337delT	1337	T	NA	NA	NA	NA	NA	NA	NA	p.Val446Alafs*13	446	V	NA	NA	NA	NA	NA	de novo	Loss of function	NA	Filadelfia Genetics	No	Female	No	NA	Yes	24	NA	NA	NA	NA	NA	NA	NA	NA	NA	No	NA	NA	NA	EMAS	Moderate DD/ID	Moderate DD/ID	NA
171	ENST00000287766	SLC6A1	3	11067528	c.919G>A	919	G	A	t.1340	+	G	1	Ggg	Cgg	p.Gly307Arg	307	G	R	307	exonic	25.8	Missense	de novo	Loss of function	NA	Filadelfia Genetics	No	Male	No	NA	Yes	24	NA	NA	NA	NA	NA	NA	NA	NA	NA	No	NA	NA	NA	Intractable generalized epilepsy	NA	Moderate DD/ID	NA
172	ENST00000287766	SLC6A1	3	11059091	c.194G>A	194	G	A	t.615	+	G	2	gGc	gAc	p.Gly65Asp	65	G	D	65	exonic	26.9	Missense	NA	NA	NA	Filadelfia Genetics	No	Female	Yes	NA	Yes	36	NA	NA	NA	NA	NA	NA	NA	NA	NA	No	NA	NA	NA	Generalized epilepsy	Mild DD/ID	Mild DD/ID	NA
[truncated: 21 more columns]

## Sheet: GnomAD variants
		Genetic data from 158 gnomAD variants
ID	Transcript	Gene	Chr	Genomic_pos	Original_cDNA_change	cDNA_pos	cDNA_ref	cDNA_alt	Transcript_pos	Direction	Allele	Codon_pos	Codon_alt	Original_AA_change	AA_pos	AA_ref	AA_alt	Aln_pos	Vartype	VEP Annotation	Allele_count	Allele_freq	Maximum credible population AF	CADD_phred	SIFT	SIFT_score	PolyPhen	PolyPhen_score	REVEL_score	EVE_score	Domain
1	ENST00000287766	SLC6A1	3	11058901	c.4G>A	4	G	A	t.425	+	G	1	Acg	p.Ala2Thr	2	A	T	2	Missense	missense_variant	1	3.99e-06	6.05e-05	25.4	deleterious(0.05)	0.05	possibly_damaging(0.575)	0.575	0.314	NA	N-terminal
2	ENST00000287766	SLC6A1	3	11058910	c.13G>C	13	G	C	t.434	+	G	1	Cgc	p.Gly5Arg	5	G	R	5	Missense	missense_variant	1	3.99e-06	6.05e-05	23.6	deleterious(0.01)	0.01	possibly_damaging(0.447)	0.447	0.317	NA	N-terminal
3	ENST00000287766	SLC6A1	3	11058910	c.13G>A	13	G	A	t.434	+	G	1	Agc	p.Gly5Ser	5	G	S	5	Missense	missense_variant	4	1.42e-05	6.05e-05	18.91	tolerated(0.12)	0.12	benign(0.007)	0.007	0.247	NA	N-terminal
4	ENST00000287766	SLC6A1	3	11058913	c.16A>G	16	A	G	t.437	+	A	1	Ggc	p.Ser6Gly	6	S	G	6	Missense	missense_variant	1	3.18e-05	6.05e-05	17.98	tolerated(0.28)	0.28	benign(0.01)	0.01	0.122	NA	N-terminal
5	ENST00000287766	SLC6A1	3	11058914	c.17G>T	17	G	T	t.438	+	G	2	aTc	p.Ser6Ile	6	S	I	6	Missense	missense_variant	1	3.99e-06	6.05e-05	22	tolerated(0.11)	0.11	benign(0.015)	0.015	0.135	NA	N-terminal
6	ENST00000287766	SLC6A1	3	11058925	c.28G>A	28	G	A	t.449	+	G	1	Aac	p.Asp10Asn	10	D	N	10	Missense	missense_variant	3	1.06e-05	6.05e-05	22.8	tolerated(0.14)	0.14	benign(0.013)	0.013	0.192	NA	N-terminal
7	ENST00000287766	SLC6A1	3	11058928	c.31G>A	31	G	A	t.452	+	G	1	Agg	p.Gly11Arg	11	G	R	11	Missense	missense_variant	2	7.08e-06	6.05e-05	24.3	tolerated(0.13)	0.13	possibly_damaging(0.852)	0.852	0.443	NA	N-terminal
8	ENST00000287766	SLC6A1	3	11058935	c.38T>C	38	T	C	t.459	+	T	2	aCc	p.Ile13Thr	13	I	T	13	Missense	missense_variant	3	1.19e-05	6.05e-05	20.8	tolerated(0.24)	0.24	benign(0.039)	0.039	0.338	NA	N-terminal
9	ENST00000287766	SLC6A1	3	11058943	c.46G>A	46	G	A	t.467	+	G	1	Aag	p.Glu16Lys	16	E	K	16	Missense	missense_variant	2	7.08e-06	6.05e-05	24.5	tolerated(0.17)	0.17	possibly_damaging(0.468)	0.468	0.375	NA	N-terminal
10	ENST00000287766	SLC6A1	3	11058949	c.52A>G	52	A	G	t.473	+	A	1	Ggc	p.Ser18Gly	18	S	G	18	Missense	missense_variant	1	3.18e-05	6.05e-05	22.4	tolerated(0.32)	0.32	benign(0.015)	0.015	0.142	NA	N-terminal
11	ENST00000287766	SLC6A1	3	11058950	c.53G>A	53	G	A	t.474	+	G	2	aAc	p.Ser18Asn	18	S	N	18	Missense	missense_variant	1	3.98e-06	6.05e-05	21.6	tolerated(0.62)	0.62	benign(0)	0	0.119	NA	N-terminal
12	ENST00000287766	SLC6A1	3	11058953	c.56A>G	56	A	G	t.477	+	A	2	gGg	p.Glu19Gly	19	E	G	19	Missense	missense_variant	1	3.98e-06	6.05e-05	22.5	tolerated(0.32)	0.32	benign(0.022)	0.022	0.165	NA	N-terminal
13	ENST00000287766	SLC6A1	3	11058954	c.57G>T	57	G	T	t.478	+	G	3	gaT	p.Glu19Asp	19	E	D	19	Missense	missense_variant	1	3.98e-06	6.05e-05	17.49	tolerated(0.39)	0.39	benign(0)	0	0.11	NA	N-terminal
14	ENST00000287766	SLC6A1	3	11058958	c.61C>A	61	C	A	t.482	+	C	1	Act	p.Pro21Thr	21	P	T	21	Missense	missense_variant	3	1.19e-05	6.05e-05	17.82	tolerated(0.18)	0.18	benign(0.001)	0.001	0.102	NA	N-terminal
15	ENST00000287766	SLC6A1	3	11058972	c.75C>G	75	C	G	t.496	+	C	3	gaG	p.Asp25Glu	25	D	E	25	Missense	missense_variant	1	3.98e-06	6.05e-05	19.11	tolerated(0.93)	0.93	benign(0.115)	0.115	0.219	NA	N-terminal
16	ENST00000287766	SLC6A1	3	11058976	c.79C>T	79	C	T	t.500	+	C	1	Tcc	p.Pro27Ser	27	P	S	27	Missense	missense_variant	2	7.96e-06	6.05e-05	22.6	tolerated(0.15)	0.15	benign(0.343)	0.343	0.363	NA	N-terminal
17	ENST00000287766	SLC6A1	3	11058987	c.90G>C	90	G	C	t.511	+	G	3	ttC	p.Leu30Phe	30	L	F	30	Missense	missense_variant	1	3.19e-05	6.05e-05	22.9	tolerated(0.07)	0.07	possibly_damaging(0.459)	0.459	0.332	NA	N-terminal
18	ENST00000287766	SLC6A1	3	11058994	c.97A>G	97	A	G	t.518	+	A	1	Gag	p.Lys33Glu	33	K	E	33	Missense	missense_variant	1	3.98e-06	6.05e-05	20.2	tolerated(0.78)	0.78	benign(0.026)	0.026	0.363	NA	N-terminal
19	ENST00000287766	SLC6A1	3	11058997	c.100G>T	100	G	T	t.521	+	G	1	Ttg	p.Val34Leu	34	V	L	34	Missense	missense_variant	1	3.98e-06	6.05e-05	19.32	tolerated(0.32)	0.32	benign(0.026)	0.026	0.099	NA	N-terminal
20	ENST00000287766	SLC6A1	3	11058998	c.101T>G	101	T	G	t.522	+	T	2	gGg	p.Val34Gly	34	V	G	34	Missense	missense_variant	1	3.98e-06	6.05e-05	18.45	tolerated(0.38)	0.38	benign(0)	0	0.378	NA	N-terminal
21	ENST00000287766	SLC6A1	3	11059015	c.118G>A	118	G	A	t.539	+	G	1	Aac	p.Asp40Asn	40	D	N	40	Missense	missense_variant	1	3.98e-06	6.05e-05	21.6	tolerated(0.22)	0.22	benign(0.031)	0.031	0.167	NA	N-terminal
22	ENST00000287766	SLC6A1	3	11059024	c.127G>C	127	G	C	t.548	+	G	1	Cac	p.Asp43His	43	D	H	43	Missense	missense_variant	1	3.19e-05	6.05e-05	25.2	deleterious(0.01)	0.01	possibly_damaging(0.84)	0.84	0.369	0.103005	N-terminal
23	ENST00000287766	SLC6A1	3	11059024	c.127G>A	127	G	A	t.548	+	G	1	Aac	p.Asp43Asn	43	D	N	43	Missense	missense_variant	1	3.98e-06	6.05e-05	23.8	deleterious(0.01)	0.01	benign(0.441)	0.441	0.288	0.103005	N-terminal
24	ENST00000287766	SLC6A1	3	11059026	c.129C>A	129	C	A	t.550	+	C	3	gaA	p.Asp43Glu	43	D	E	43	Missense	missense_variant	11	3.89e-05	6.05e-05	12.97	tolerated(1)	1	benign(0.007)	0.007	0.098	0.103005	N-terminal
25	ENST00000287766	SLC6A1	3	11059041	c.144G>T	144	G	T	t.565	+	G	3	aaT	p.Lys48Asn	48	K	N	48	Missense	missense_variant	1	3.98e-06	6.05e-05	22	tolerated(0.49)	0.49	possibly_damaging(0.53)	0.53	0.173	0.0778993	TM1/6
26	ENST00000287766	SLC6A1	3	11059045	c.148C>T	148	C	T	t.569	+	C	1	Tgc	p.Arg50Cys	50	R	C	50	Missense	missense_variant	1	3.98e-06	6.05e-05	27.7	deleterious(0)	0	possibly_damaging(0.727)	0.727	0.723	0.243483	TM1/6
27	ENST00000287766	SLC6A1	3	11059046	c.149G>A	149	G	A	t.570	+	G	2	cAc	p.Arg50His	50	R	H	50	Missense	missense_variant	3	1.19e-05	6.05e-05	23.4	deleterious(0.03)	0.03	benign(0.007)	0.007	0.341	0.243483	TM1/6
28	ENST00000287766	SLC6A1	3	11059057	c.160C>T	160	C	T	t.581	+	C	1	Ttc	p.Leu54Phe	54	L	F	54	Missense	missense_variant	1	3.98e-06	6.05e-05	26	deleterious(0.02)	0.02	probably_damaging(1)	1	0.631	0.293812	TM1/6
29	ENST00000287766	SLC6A1	3	11059125	c.228A>C	228	A	C	t.649	+	A	3	aaC	p.Lys76Asn	76	K	N	76	Missense	missense_variant	1	3.99e-06	6.05e-05	23.3	deleterious(0)	0	probably_damaging(1)	1	0.605	0.378796	TM1/6
30	ENST00000287766	SLC6A1	3	11059126	c.229A>G	229	A	G	t.650	+	A	1	Gat	p.Asn77Asp	77	N	D	77	Missense	missense_variant	1	3.99e-06	6.05e-05	26	deleterious(0.01)	0.01	probably_damaging(0.999)	0.999	0.847	0.824242	Linker
31	ENST00000287766	SLC6A1	3	11059540	c.250A>T	250	A	T	t.671	+	A	1	Ttc	p.Ile84Phe	84	I	F	84	Missense	missense_variant	1	3.98e-06	6.05e-05	29.7	deleterious(0.02)	0.02	probably_damaging(0.958)	0.958	0.911	0.570733	TMD-other
32	ENST00000287766	SLC6A1	3	11059549	c.259T>C	259	T	C	t.680	+	T	1	Ctc	p.Phe87Leu	87	F	L	87	Missense	missense_variant	19	6.72e-05	6.05e-05	23.1	tolerated(0.9)	0.9	possibly_damaging(0.765)	0.765	0.491	0.210024	TMD-other
33	ENST00000287766	SLC6A1	3	11059561	c.271A>G	271	A	G	t.692	+	A	1	Gtc	p.Ile91Val	91	I	V	91	Missense	missense_variant	3	1.06e-05	6.05e-05	16.4	tolerated(0.65)	0.65	benign(0.018)	0.018	0.169	0.124485	TMD-other
34	ENST00000287766	SLC6A1	3	11060301	c.388G>T	388	G	T	t.809	+	G	1	Tct	p.Ala130Ser	130	A	S	130	Missense	missense_variant	1	3.98e-06	6.05e-05	23.4	tolerated(0.09)	0.09	possibly_damaging(0.543)	0.543	0.356	NA	Scaffold
35	ENST00000287766	SLC6A1	3	11060337	c.424G>A	424	G	A	t.845	+	G	1	Atc	p.Val142Ile	142	V	I	142	Missense	missense_variant	6	2.39e-05	6.05e-05	21.9	tolerated(0.64)	0.64	benign(0.062)	0.062	0.392	0.558885	Scaffold
36	ENST00000287766	SLC6A1	3	11060380	c.467C>A	467	C	A	t.888	+	C	2	aAc	p.Thr156Asn	156	T	N	156	Missense	missense_variant	2	7.96e-06	6.05e-05	23.6	tolerated(0.08)	0.08	possibly_damaging(0.446)	0.446	0.465	0.166814	Linker
37	ENST00000287766	SLC6A1	3	11060383	c.470C>T	470	C	T	t.891	+	C	2	aTg	p.Thr157Met	157	T	M	157	Missense	missense_variant	5	1.77e-05	6.05e-05	26.9	deleterious(0.02)	0.02	probably_damaging(0.956)	0.956	0.509	0.086118	Linker
38	ENST00000287766	SLC6A1	3	11061899	c.472A>C	472	A	C	t.893	+	A	1	Cca	p.Thr158Pro	158	T	P	158	Missense	missense_variant	2	8.05e-06	6.05e-05	22.2	tolerated(0.16)	0.16	benign(0.417)	0.417	0.313	0.148276	Linker
39	ENST00000287766	SLC6A1	3	11061920	c.493G>A	493	G	A	t.914	+	G	1	Aac	p.Asp165Asn	165	D	N	165	Missense	missense_variant	2	7.99e-06	6.05e-05	18.07	tolerated(1)	1	benign(0.013)	0.013	0.125	0.299588	Linker
40	ENST00000287766	SLC6A1	3	11061920	c.493G>T	493	G	T	t.914	+	G	1	Tac	p.Asp165Tyr	165	D	Y	165	Missense	missense_variant	31	0.00011	6.05e-05	25.1	deleterious(0.01)	0.01	probably_damaging(0.933)	0.933	0.629	0.299588	Linker
41	ENST00000287766	SLC6A1	3	11061926	c.499C>T	499	C	T	t.920	+	C	1	Tcc	p.Pro167Ser	167	P	S	167	Missense	missense_variant	1	3.99e-06	6.05e-05	16.57	tolerated(0.72)	0.72	benign(0.009)	0.009	0.039	NA	Linker
42	ENST00000287766	SLC6A1	3	11061941	c.514C>T	514	C	T	t.935	+	C	1	Tgc	p.Arg172Cys	172	R	C	172	Missense	missense_variant	6	2.13e-05	6.05e-05	25.2	tolerated(0.07)	0.07	possibly_damaging(0.79)	0.79	0.48	NA	Linker
43	ENST00000287766	SLC6A1	3	11061942	c.515G>A	515	G	A	t.936	+	G	2	cAc	p.Arg172His	172	R	H	172	Missense	missense_variant	5	2e-05	6.05e-05	20.4	tolerated(0.45)	0.45	benign(0.015)	0.015	0.095	NA	Linker
44	ENST00000287766	SLC6A1	3	11061948	c.521T>A	521	T	A	t.942	+	T	2	tAc	p.Phe174Tyr	174	F	Y	174	Missense	missense_variant	7	2.79e-05	6.05e-05	21	tolerated(0.28)	0.28	benign(0.023)	0.023	0.136	NA	Linker
45	ENST00000287766	SLC6A1	3	11061960	c.533G>A	533	G	A	t.954	+	G	2	aAc	p.Ser178Asn	178	S	N	178	Missense	missense_variant	1	4e-06	6.05e-05	23.1	tolerated(0.16)	0.16	possibly_damaging(0.737)	0.737	0.295	NA	Linker
46	ENST00000287766	SLC6A1	3	11061962	c.1A>T	535	A	T	t.956	+	A	1	Ttg	p.Met179Leu	179	M	L	179	Missense	start_lost	1	4e-06	6.05e-05	0.518	tolerated(0.94)	0.94	benign(0)	0	0.079	NA	Linker
47	ENST00000287766	SLC6A1	3	11061962	c.1A>G	535	A	G	t.956	+	A	1	Gtg	p.Met179Val	179	M	V	179	Missense	start_lost	813	0.00289	6.05e-05	0.424	tolerated(0.57)	0.57	benign(0.003)	0.003	0.071	NA	Linker
48	ENST00000287766	SLC6A1	3	11061968	c.541A>G	541	A	G	t.962	+	A	1	Gac	p.Asn181Asp	181	N	D	181	Missense	missense_variant	1	4e-06	6.05e-05	19.18	tolerated(0.39)	0.39	benign(0.01)	0.01	0.211	NA	Linker
49	ENST00000287766	SLC6A1	3	11061970	c.543C>A	543	C	A	t.964	+	C	3	aaA	p.Asn181Lys	181	N	K	181	Missense	missense_variant	1	3.18e-05	6.05e-05	19.37	tolerated(0.06)	0.06	possibly_damaging(0.532)	0.532	0.243	NA	Linker
50	ENST00000287766	SLC6A1	3	11061972	c.545C>G	545	C	G	t.966	+	C	2	aGt	p.Thr182Ser	182	T	S	182	Missense	missense_variant	2	6.37e-05	6.05e-05	18.88	tolerated(0.49)	0.49	benign(0.065)	0.065	0.206	NA	Linker
51	ENST00000287766	SLC6A1	3	11064023	c.583C>T	583	C	T	t.1004	+	C	1	Tgc	p.Arg195Cys	195	R	C	195	Missense	missense_variant	2	7.98e-06	6.05e-05	33	deleterious(0)	0	probably_damaging(0.976)	0.976	0.79	NA	EL2
52	ENST00000287766	SLC6A1	3	11064024	c.584G>A	584	G	A	t.1005	+	G	2	cAc	p.Arg195His	195	R	H	195	Missense	missense_variant	5	1.77e-05	6.05e-05	23.4	tolerated(0.07)	0.07	benign(0.212)	0.212	0.538	NA	EL2
53	ENST00000287766	SLC6A1	3	11064029	c.589A>T	589	A	T	t.1010	+	A	1	Ttg	p.Met197Leu	197	M	L	197	Missense	missense_variant	1	3.98e-06	6.05e-05	23.6	deleterious(0.02)	0.02	benign(0.209)	0.209	0.359	NA	Linker
54	ENST00000287766	SLC6A1	3	11064046	c.606C>G	606	C	G	t.1027	+	C	3	gaG	p.Asp202Glu	202	D	E	202	Missense	missense_variant	5	1.99e-05	6.05e-05	15.86	tolerated(0.21)	0.21	benign(0.069)	0.069	0.12	0.18161	Linker
55	ENST00000287766	SLC6A1	3	11064056	c.616A>G	616	A	G	t.1037	+	A	1	Gag	p.Lys206Glu	206	K	E	206	Missense	missense_variant	10	3.54e-05	6.05e-05	18.86	tolerated(1)	1	benign(0.007)	0.007	0.193	0.119924	Linker
56	ENST00000287766	SLC6A1	3	11064058	c.618G>T	618	G	T	t.1039	+	G	3	aaT	p.Lys206Asn	206	K	N	206	Missense	missense_variant	1	3.99e-06	6.05e-05	22.2	tolerated(0.25)	0.25	benign(0.345)	0.345	0.165	0.119924	Linker
57	ENST00000287766	SLC6A1	3	11064071	c.631C>T	631	C	T	t.1052	+	C	1	Tgc	p.Arg211Cys	211	R	C	211	Missense	missense_variant	1	4.01e-06	6.05e-05	30	deleterious(0)	0	probably_damaging(1)	1	0.842	0.646871	Linker
58	ENST00000287766	SLC6A1	3	11064098	c.658A>T	658	A	T	t.1079	+	A	1	Ttc	p.Ile220Phe	220	I	F	220	Missense	missense_variant	1	4.01e-06	6.05e-05	23.8	tolerated(0.08)	0.08	possibly_damaging(0.548)	0.548	0.613	0.113901	TMD-other
59	ENST00000287766	SLC6A1	3	11064098	c.658A>G	658	A	G	t.1079	+	A	1	Gtc	p.Ile220Val	220	I	V	220	Missense	missense_variant	2	8.03e-06	6.05e-05	19.45	tolerated(0.33)	0.33	benign(0.015)	0.015	0.186	0.113901	TMD-other
60	ENST00000287766	SLC6A1	3	11064099	c.659T>A	659	T	A	t.1080	+	T	2	aAc	p.Ile220Asn	220	I	N	220	Missense	missense_variant	1	4.01e-06	6.05e-05	27.3	deleterious(0)	0	possibly_damaging(0.83)	0.83	0.863	0.113901	TMD-other
61	ENST00000287766	SLC6A1	3	11064101	c.661G>A	661	G	A	t.1082	+	G	1	Acc	p.Ala221Thr	221	A	T	221	Missense	missense_variant	1	4.02e-06	6.05e-05	24.8	tolerated(0.09)	0.09	probably_damaging(0.943)	0.943	0.475	NA	TMD-other
62	ENST00000287766	SLC6A1	3	11064102	c.662C>T	662	C	T	t.1083	+	C	2	gTc	p.Ala221Val	221	A	V	221	Missense	missense_variant	1	4.02e-06	6.05e-05	24.6	tolerated(0.3)	0.3	probably_damaging(0.968)	0.968	0.412	NA	TMD-other
63	ENST00000287766	SLC6A1	3	11067139	c.719T>C	719	T	C	t.1140	+	T	2	gCc	p.Val240Ala	240	V	A	240	Missense	missense_variant	1	3.99e-06	6.05e-05	23.5	deleterious(0.03)	0.03	benign(0.249)	0.249	0.889	0.33047	TMD-other
64	ENST00000287766	SLC6A1	3	11067144	c.724T>G	724	T	G	t.1145	+	T	1	Gtt	p.Phe242Val	242	F	V	242	Missense	missense_variant	2	7.09e-06	6.05e-05	22.7	tolerated(0.1)	0.1	benign(0.015)	0.015	0.642	0.58537	TMD-other
65	ENST00000287766	SLC6A1	3	11067157	c.737A>G	737	A	G	t.1158	+	A	2	tGc	p.Tyr246Cys	246	Y	C	246	Missense	missense_variant	1	3.99e-06	6.05e-05	25.4	deleterious(0)	0	possibly_damaging(0.834)	0.834	0.863	0.117291	TMD-other
66	ENST00000287766	SLC6A1	3	11067189	c.769C>T	769	C	T	t.1190	+	C	1	Tgt	p.Arg257Cys	257	R	C	257	Missense	missense_variant	6	2.39e-05	6.05e-05	25.5	deleterious(0)	0	benign(0.011)	0.011	0.832	0.746056	TMD-other
67	ENST00000287766	SLC6A1	3	11067190	c.770G>A	770	G	A	t.1191	+	G	2	cAt	p.Arg257His	257	R	H	257	Missense	missense_variant	3	1.06e-05	6.05e-05	28.8	deleterious(0.04)	0.04	possibly_damaging(0.908)	0.908	0.884	0.746056	TMD-other
68	ENST00000287766	SLC6A1	3	11067199	c.779C>T	779	C	T	t.1200	+	C	2	aTg	p.Thr260Met	260	T	M	260	Missense	missense_variant	10	3.54e-05	6.05e-05	25.8	deleterious(0.03)	0.03	probably_damaging(0.937)	0.937	0.795	0.723755	TMD-other
69	ENST00000287766	SLC6A1	3	11067249	c.829C>A	829	C	A	t.1250	+	C	1	Agc	p.Arg277Ser	277	R	S	277	Missense	missense_variant	1	3.98e-06	6.05e-05	16.88	tolerated(1)	1	benign(0.001)	0.001	0.165	0.0546183	EL3
70	ENST00000287766	SLC6A1	3	11067249	c.829C>T	829	C	T	t.1250	+	C	1	Tgc	p.Arg277Cys	277	R	C	277	Missense	missense_variant	4	1.42e-05	6.05e-05	23.6	deleterious(0)	0	benign(0)	0	0.21	0.0546183	EL3
71	ENST00000287766	SLC6A1	3	11067250	c.830G>C	830	G	C	t.1251	+	G	2	cCc	p.Arg277Pro	277	R	P	277	Missense	missense_variant	1	3.98e-06	6.05e-05	23.6	deleterious(0.01)	0.01	benign(0.22)	0.22	0.321	0.0546183	EL3
72	ENST00000287766	SLC6A1	3	11067250	c.830G>T	830	G	T	t.1251	+	G	2	cTc	p.Arg277Leu	277	R	L	277	Missense	missense_variant	4	1.59e-05	6.05e-05	22.1	tolerated(0.11)	0.11	benign(0.087)	0.087	0.132	0.0546183	EL3
73	ENST00000287766	SLC6A1	3	11067250	c.830G>A	830	G	A	t.1251	+	G	2	cAc	p.Arg277His	277	R	H	277	Missense	missense_variant	12	4.25e-05	6.05e-05	23.5	deleterious(0.01)	0.01	benign(0.358)	0.358	0.196	0.0546183	EL3
74	ENST00000287766	SLC6A1	3	11067259	c.839C>G	839	C	G	t.1260	+	C	2	tGt	p.Ser280Cys	280	S	C	280	Missense	missense_variant	2	7.96e-06	6.05e-05	23.2	tolerated(0.08)	0.08	possibly_damaging(0.494)	0.494	0.326	0.0732683	EL3
75	ENST00000287766	SLC6A1	3	11067459	c.850G>A	850	G	A	t.1271	+	G	1	Atg	p.Val284Met	284	V	M	284	Missense	missense_variant	1	3.98e-06	6.05e-05	33	deleterious(0)	0	probably_damaging(1)	1	0.893	0.455644	TM1/6
76	ENST00000287766	SLC6A1	3	11067487	c.878T>G	878	T	G	t.1299	+	T	2	tGc	p.Phe293Cys	293	F	C	293	Missense	missense_variant	1	3.98e-06	6.05e-05	27.9	deleterious(0)	0	probably_damaging(0.984)	0.984	0.953	0.550051	TM1/6
77	ENST00000287766	SLC6A1	3	11067538	c.929A>G	929	A	G	t.1350	+	A	2	aGc	p.Asn310Ser	310	N	S	310	Missense	missense_variant	8	2.83e-05	6.05e-05	24.8	deleterious(0.01)	0.01	probably_damaging(0.999)	0.999	0.833	0.785277	Linker
78	ENST00000287766	SLC6A1	3	11067540	c.931T>G	931	T	G	t.1352	+	T	1	Gct	p.Ser311Ala	311	S	A	311	Missense	missense_variant	1	3.98e-06	6.05e-05	21.9	deleterious(0.04)	0.04	benign(0.003)	0.003	0.177	0.13334	Linker
79	ENST00000287766	SLC6A1	3	11067540	c.931T>C	931	T	C	t.1352	+	T	1	Cct	p.Ser311Pro	311	S	P	311	Missense	missense_variant	1	3.98e-06	6.05e-05	20.4	tolerated(0.16)	0.16	benign(0)	0	0.185	0.13334	Linker
80	ENST00000287766	SLC6A1	3	11067541	c.932C>G	932	C	G	t.1353	+	C	2	tGt	p.Ser311Cys	311	S	C	311	Missense	missense_variant	1	3.19e-05	6.05e-05	24.7	deleterious(0)	0	possibly_damaging(0.7)	0.7	0.485	0.13334	Linker
81	ENST00000287766	SLC6A1	3	11067552	c.943A>G	943	A	G	t.1364	+	A	1	Gat	p.Asn315Asp	315	N	D	315	Missense	missense_variant	1	3.98e-06	6.05e-05	22.5	tolerated(0.1)	0.1	benign(0.127)	0.127	0.645	0.737903	TMD-other
82	ENST00000287766	SLC6A1	3	11067558	c.949T>C	949	T	C	t.1370	+	T	1	Cac	p.Tyr317His	317	Y	H	317	Missense	missense_variant	1	3.19e-05	6.05e-05	25.9	deleterious(0.01)	0.01	probably_damaging(1)	1	0.819	0.531377	TMD-other
83	ENST00000287766	SLC6A1	3	11067928	c.961A>G	961	A	G	t.1382	+	A	1	Gtc	p.Ile321Val	321	I	V	321	Missense	missense_variant	8	2.83e-05	6.05e-05	20.4	tolerated(0.34)	0.34	benign(0.058)	0.058	0.115	0.248981	TMD-other
84	ENST00000287766	SLC6A1	3	11067933	c.966C>G	966	C	G	t.1387	+	C	3	atG	p.Ile322Met	322	I	M	322	Missense	missense_variant	1	3.98e-06	6.05e-05	22.3	tolerated(0.33)	0.33	probably_damaging(1)	1	0.516	0.244549	TMD-other
85	ENST00000287766	SLC6A1	3	11067934	c.967G>A	967	G	A	t.1388	+	G	1	Atc	p.Val323Ile	323	V	I	323	Missense	missense_variant	2	7.08e-06	6.05e-05	23.3	tolerated(0.14)	0.14	benign(0.196)	0.196	0.337	0.361387	TMD-other
86	ENST00000287766	SLC6A1	3	11067950	c.983C>T	983	C	T	t.1404	+	C	2	tTg	p.Ser328Leu	328	S	L	328	Missense	missense_variant	1	3.98e-06	6.05e-05	27.8	deleterious(0)	0	probably_damaging(0.999)	0.999	0.83	0.286106	TMD-other
87	ENST00000287766	SLC6A1	3	11067961	c.994A>G	994	A	G	t.1415	+	A	1	Gtg	p.Met332Val	332	M	V	332	Missense	missense_variant	3	1.19e-05	6.05e-05	22	tolerated(0.13)	0.13	benign(0.389)	0.389	0.371	0.318523	TMD-other
88	ENST00000287766	SLC6A1	3	11067963	c.996G>T	996	G	T	t.1417	+	G	3	atT	p.Met332Ile	332	M	I	332	Missense	missense_variant	1	3.19e-05	6.05e-05	22.5	tolerated(0.23)	0.23	benign(0.046)	0.046	0.31	0.318523	TMD-other
89	ENST00000287766	SLC6A1	3	11067963	c.996G>A	996	G	A	t.1417	+	G	3	atA	p.Met332Ile	332	M	I	332	Missense	missense_variant	1	3.98e-06	6.05e-05	22.6	tolerated(0.23)	0.23	benign(0.046)	0.046	0.31	0.318523	TMD-other
90	ENST00000287766	SLC6A1	3	11067967	c.1000G>A	1000	G	A	t.1421	+	G	1	Aca	p.Ala334Thr	334	A	T	334	Missense	missense_variant	1	3.98e-06	6.05e-05	28.8	deleterious(0)	0	probably_damaging(1)	1	0.861	NA	TMD-other
91	ENST00000287766	SLC6A1	3	11067976	c.1009G>A	1009	G	A	t.1430	+	G	1	Atc	p.Val337Ile	337	V	I	337	Missense	missense_variant	1	3.98e-06	6.05e-05	26.8	deleterious(0)	0	probably_damaging(0.934)	0.934	0.53	0.221453	TMD-other
92	ENST00000287766	SLC6A1	3	11067988	c.1021A>G	1021	A	G	t.1442	+	A	1	Gtc	p.Ile341Val	341	I	V	341	Missense	missense_variant	1	3.98e-06	6.05e-05	22.5	tolerated(1)	1	possibly_damaging(0.796)	0.796	0.364	0.193414	TMD-other
93	ENST00000287766	SLC6A1	3	11068003	c.1036G>T	1036	G	T	t.1457	+	G	1	Tcc	p.Ala346Ser	346	A	S	346	Missense	missense_variant	1	3.98e-06	6.05e-05	22.1	tolerated(0.27)	0.27	benign(0.025)	0.025	0.293	NA	TMD-other
94	ENST00000287766	SLC6A1	3	11068007	c.1040A>G	1040	A	G	t.1461	+	A	2	cGt	p.His347Arg	347	H	R	347	Missense	missense_variant	2	7.96e-06	6.05e-05	22.6	tolerated(0.09)	0.09	benign(0.289)	0.289	0.39	NA	TMD-other
95	ENST00000287766	SLC6A1	3	11068017	c.1050G>C	1050	G	C	t.1471	+	G	3	aaC	p.Lys350Asn	350	K	N	350	Missense	missense_variant	1	3.98e-06	6.05e-05	22.4	tolerated(0.2)	0.2	benign(0.094)	0.094	0.081	NA	Linker
96	ENST00000287766	SLC6A1	3	11068025	c.1058T>C	1058	T	C	t.1479	+	T	2	aCt	p.Ile353Thr	353	I	T	353	Missense	missense_variant	1	3.98e-06	6.05e-05	26.5	deleterious(0)	0	possibly_damaging(0.699)	0.699	0.902	NA	EL4
97	ENST00000287766	SLC6A1	3	11068028	c.1061C>T	1061	C	T	t.1482	+	C	2	gTt	p.Ala354Val	354	A	V	354	Missense	missense_variant	1	3.98e-06	6.05e-05	24.7	deleterious(0)	0	benign(0.16)	0.16	0.336	NA	EL4
98	ENST00000287766	SLC6A1	3	11070465	c.1123C>A	1123	C	A	t.1544	+	C	1	Atg	p.Leu375Met	375	L	M	375	Missense	missense_variant	1	3.98e-06	6.05e-05	23.2	tolerated(1)	1	probably_damaging(0.969)	0.969	0.376	0.691862	Linker
99	ENST00000287766	SLC6A1	3	11070471	c.1129A>G	1129	A	G	t.1550	+	A	1	Gtc	p.Ile377Val	377	I	V	377	Missense	missense_variant	1	3.98e-06	6.05e-05	16.68	tolerated(0.73)	0.73	benign(0.003)	0.003	0.07	0.173307	Scaffold
100	ENST00000287766	SLC6A1	3	11070928	c.1213A>G	1213	A	G	t.1634	+	A	1	Gtc	p.Ile405Val	405	I	V	405	Missense	missense_variant	5	1.81e-05	6.05e-05	17.38	tolerated(1)	1	benign(0.078)	0.078	0.257	0.217823	Scaffold
101	ENST00000287766	SLC6A1	3	11070940	c.1225G>A	1225	G	A	t.1646	+	G	1	Atg	p.Val409Met	409	V	M	409	Missense	missense_variant	2	7.22e-06	6.05e-05	23	tolerated(0.22)	0.22	benign(0.246)	0.246	0.34	0.243109	Scaffold
102	ENST00000287766	SLC6A1	3	11070943	c.1228G>A	1228	G	A	t.1649	+	G	1	Aat	p.Asp410Asn	410	D	N	410	Missense	missense_variant	1	4.06e-06	6.05e-05	31	deleterious(0.01)	0.01	probably_damaging(0.94)	0.94	0.862	0.823473	Scaffold
103	ENST00000287766	SLC6A1	3	11070958	c.1243C>A	1243	C	A	t.1664	+	C	1	Atc	p.Leu415Ile	415	L	I	415	Missense	missense_variant	696	0.00249	6.05e-05	17.91	tolerated(0.34)	0.34	benign(0.015)	0.015	0.129	0.222595	Linker
104	ENST00000287766	SLC6A1	3	11070961	c.1246C>T	1246	C	T	t.1667	+	C	1	Ttc	p.Leu416Phe	416	L	F	416	Missense	missense_variant	1	4.03e-06	6.05e-05	23.9	tolerated(0.52)	0.52	probably_damaging(0.984)	0.984	0.34	0.567499	Linker
105	ENST00000287766	SLC6A1	3	11070964	c.1249C>T	1249	C	T	t.1670	+	C	1	Tgc	p.Arg417Cys	417	R	C	417	Missense	missense_variant	2	8.05e-06	6.05e-05	32	deleterious(0)	0	probably_damaging(0.985)	0.985	0.726	0.557454	Linker
106	ENST00000287766	SLC6A1	3	11070965	c.1250G>A	1250	G	A	t.1671	+	G	2	cAc	p.Arg417His	417	R	H	417	Missense	missense_variant	32	0.000114	6.05e-05	26	deleterious(0.05)	0.05	benign(0.303)	0.303	0.652	0.557454	Linker
107	ENST00000287766	SLC6A1	3	11070969	c.1254C>A	1254	C	A	t.1675	+	C	3	aaA	p.Asn418Lys	418	N	K	418	Missense	missense_variant	1	4.01e-06	6.05e-05	15.62	tolerated(1)	1	benign(0)	0	0.146	0.0965702	Linker
108	ENST00000287766	SLC6A1	3	11070970	c.1255C>T	1255	C	T	t.1676	+	C	1	Tgc	p.Arg419Cys	419	R	C	419	Missense	missense_variant	3	1.07e-05	6.05e-05	25.3	deleterious(0.01)	0.01	benign(0.212)	0.212	0.58	0.356525	Linker
109	ENST00000287766	SLC6A1	3	11070971	c.1256G>A	1256	G	A	t.1677	+	G	2	cAc	p.Arg419His	419	R	H	419	Missense	missense_variant	3	1.07e-05	6.05e-05	26.4	tolerated(0.06)	0.06	probably_damaging(0.976)	0.976	0.572	0.356525	Linker
110	ENST00000287766	SLC6A1	3	11070991	c.1276G>A	1276	G	A	t.1697	+	G	1	Act	p.Ala426Thr	426	A	T	426	Missense	missense_variant	1	4e-06	6.05e-05	22	tolerated(0.37)	0.37	benign(0.003)	0.003	0.139	NA	TMD-other
111	ENST00000287766	SLC6A1	3	11071000	c.1285A>G	1285	A	G	t.1706	+	A	1	Gtc	p.Ile429Val	429	I	V	429	Missense	missense_variant	1	3.99e-06	6.05e-05	10.44	tolerated(1)	1	benign(0.001)	0.001	0.077	0.102338	TMD-other
112	ENST00000287766	SLC6A1	3	11071015	c.1300A>T	1300	A	T	t.1721	+	A	1	Ttc	p.Ile434Phe	434	I	F	434	Missense	missense_variant	1	3.19e-05	6.05e-05	25.3	tolerated(0.05)	0.05	possibly_damaging(0.688)	0.688	0.787	0.293467	TMD-other
113	ENST00000287766	SLC6A1	3	11071017	c.1302C>G	1302	C	G	t.1723	+	C	3	atG	p.Ile434Met	434	I	M	434	Missense	missense_variant	2	7.1e-06	6.05e-05	17.43	tolerated(0.06)	0.06	possibly_damaging(0.894)	0.894	0.566	0.293467	TMD-other
114	ENST00000287766	SLC6A1	3	11072863	c.1324G>A	1324	G	A	t.1745	+	G	1	Agg	p.Gly442Arg	442	G	R	442	Missense	missense_variant	1	3.98e-06	6.05e-05	33	deleterious(0)	0	probably_damaging(1)	1	0.904	0.375242	Linker
115	ENST00000287766	SLC6A1	3	11072881	c.1342A>C	1342	A	C	t.1763	+	A	1	Caa	p.Lys448Gln	448	K	Q	448	Missense	missense_variant	1	3.98e-06	6.05e-05	23.4	tolerated(1)	1	probably_damaging(1)	1	0.509	0.139578	Scaffold
116	ENST00000287766	SLC6A1	3	11072882	c.1343A>G	1343	A	G	t.1764	+	A	2	aGa	p.Lys448Arg	448	K	R	448	Missense	missense_variant	2	7.96e-06	6.05e-05	27.9	deleterious(0)	0	probably_damaging(0.999)	0.999	0.495	0.139578	Scaffold
117	ENST00000287766	SLC6A1	3	11072911	c.1372A>G	1372	A	G	t.1793	+	A	1	Gtg	p.Met458Val	458	M	V	458	Missense	missense_variant	1	3.18e-05	6.05e-05	23.9	tolerated(0.15)	0.15	probably_damaging(0.994)	0.994	0.581	0.222142	Scaffold
118	ENST00000287766	SLC6A1	3	11072948	c.1409C>G	1409	C	G	t.1830	+	C	2	tGt	p.Ser470Cys	470	S	C	470	Missense	missense_variant	2	8e-06	6.05e-05	24.1	tolerated(1)	1	probably_damaging(1)	1	0.53	0.0535907	Scaffold
119	ENST00000287766	SLC6A1	3	11072950	c.1411A>G	1411	A	G	t.1832	+	A	1	Gtt	p.Ile471Val	471	I	V	471	Missense	missense_variant	1	4e-06	6.05e-05	23.5	tolerated(0.46)	0.46	possibly_damaging(0.578)	0.578	0.381	0.469109	Scaffold
120	ENST00000287766	SLC6A1	3	11075324	c.1426G>A	1426	G	A	t.1847	+	G	1	Agt	p.Gly476Ser	476	G	S	476	Missense	missense_variant	2	8.05e-06	6.05e-05	33	deleterious(0.02)	0.02	possibly_damaging(0.52)	0.52	0.886	0.709246	Linker
121	ENST00000287766	SLC6A1	3	11075331	c.1433A>G	1433	A	G	t.1854	+	A	2	aGc	p.Asn478Ser	478	N	S	478	Missense	missense_variant	1	3.99e-06	6.05e-05	23.4	deleterious(0.04)	0.04	benign(0.026)	0.026	0.331	0.318394	Linker
122	ENST00000287766	SLC6A1	3	11075334	c.1436G>A	1436	G	A	t.1857	+	G	2	cAa	p.Arg479Gln	479	R	Q	479	Missense	missense_variant	18	7.18e-05	6.05e-05	29.7	deleterious(0.01)	0.01	possibly_damaging(0.623)	0.623	0.592	0.647311	Linker
123	ENST00000287766	SLC6A1	3	11075340	c.1442A>T	1442	A	T	t.1863	+	A	2	tTt	p.Tyr481Phe	481	Y	F	481	Missense	missense_variant	1	3.98e-06	6.05e-05	24.3	deleterious(0.03)	0.03	benign(0.026)	0.026	0.468	0.280434	Linker
124	ENST00000287766	SLC6A1	3	11075346	c.1448A>G	1448	A	G	t.1869	+	A	2	aGt	p.Asn483Ser	483	N	S	483	Missense	missense_variant	1	3.98e-06	6.05e-05	23.6	deleterious(0.02)	0.02	benign(0.338)	0.338	0.539	0.201857	Linker
125	ENST00000287766	SLC6A1	3	11075389	c.1491A>T	1491	A	T	t.1912	+	A	3	aaT	p.Lys497Asn	497	K	N	497	Missense	missense_variant	2	7.96e-06	6.05e-05	20.9	deleterious(0.01)	0.01	possibly_damaging(0.696)	0.696	0.603	0.503736	TMD-other
126	ENST00000287766	SLC6A1	3	11075403	c.1505T>A	1505	T	A	t.1926	+	T	2	tAc	p.Phe502Tyr	502	F	Y	502	Missense	missense_variant	1	3.98e-06	6.05e-05	22.4	tolerated(0.52)	0.52	benign(0.026)	0.026	0.161	0.250186	TMD-other
127	ENST00000287766	SLC6A1	3	11075414	c.1516A>G	1516	A	G	t.1937	+	A	1	Gtc	p.Ile506Val	506	I	V	506	Missense	missense_variant	4	1.42e-05	6.05e-05	17.12	tolerated(0.89)	0.89	benign(0.003)	0.003	0.134	0.0715966	TMD-other
128	ENST00000287766	SLC6A1	3	11075424	c.1526C>T	1526	C	T	t.1947	+	C	2	gTg	p.Ala509Val	509	A	V	509	Missense	missense_variant	7	2.79e-05	6.05e-05	24.7	tolerated(0.37)	0.37	benign(0.269)	0.269	0.293	NA	TMD-other
129	ENST00000287766	SLC6A1	3	11076248	c.1559C>T	1559	C	T	t.1980	+	C	2	aTg	p.Thr520Met	520	T	M	520	Missense	missense_variant	8	2.84e-05	6.05e-05	27.4	deleterious(0.01)	0.01	possibly_damaging(0.885)	0.885	0.355	NA	Linker
130	ENST00000287766	SLC6A1	3	11076293	c.1604G>T	1604	G	T	t.2025	+	G	2	gTt	p.Gly535Val	535	G	V	535	Missense	missense_variant	10	3.98e-05	6.05e-05	22.9	tolerated(0.47)	0.47	benign(0.284)	0.284	0.44	NA	TMD-other
131	ENST00000287766	SLC6A1	3	11076325	c.1636G>T	1636	G	T	t.2057	+	G	1	Ttc	p.Val546Phe	546	V	F	546	Missense	missense_variant	1	3.98e-06	6.05e-05	23.1	deleterious(0.03)	0.03	benign(0.038)	0.038	0.483	NA	TMD-other
132	ENST00000287766	SLC6A1	3	11076328	c.1639C>T	1639	C	T	t.2060	+	C	1	Ttc	p.Leu547Phe	547	L	F	547	Missense	missense_variant	1	3.98e-06	6.05e-05	23.6	tolerated(0.07)	0.07	possibly_damaging(0.452)	0.452	0.282	NA	TMD-other
133	ENST00000287766	SLC6A1	3	11076344	c.1655T>C	1655	T	C	t.2076	+	T	2	aCg	p.Met552Thr	552	M	T	552	Missense	missense_variant	1	3.98e-06	6.05e-05	22.3	tolerated(0.09)	0.09	benign(0.324)	0.324	0.583	NA	TMD-other
134	ENST00000287766	SLC6A1	3	11076345	c.1656G>A	1656	G	A	t.2077	+	G	3	atA	p.Met552Ile	552	M	I	552	Missense	missense_variant	1	3.98e-06	6.05e-05	23	tolerated(0.45)	0.45	benign(0.026)	0.026	0.343	NA	TMD-other
135	ENST00000287766	SLC6A1	3	11076352	c.1663A>G	1663	A	G	t.2084	+	A	1	Gtg	p.Met555Val	555	M	V	555	Missense	missense_variant	16	5.66e-05	6.05e-05	19.83	tolerated(0.28)	0.28	benign(0.078)	0.078	0.223	NA	TMD-other
136	ENST00000287766	SLC6A1	3	11076362	c.1673C>A	1673	C	A	t.2094	+	C	2	aAc	p.Thr558Asn	558	T	N	558	Missense	missense_variant	1	3.98e-06	6.05e-05	21.6	tolerated(0.34)	0.34	benign(0.024)	0.024	0.152	NA	TMD-other
137	ENST00000287766	SLC6A1	3	11078549	c.1697G>A	1697	G	A	t.2118	+	G	2	cAc	p.Arg566His	566	R	H	566	Missense	missense_variant	1	3.99e-06	6.05e-05	29.9	deleterious(0)	0	possibly_damaging(0.791)	0.791	0.667	NA	C-terminal
138	ENST00000287766	SLC6A1	3	11078557	c.1705G>A	1705	G	A	t.2126	+	G	1	Atc	p.Val569Ile	569	V	I	569	Missense	missense_variant	1	3.99e-06	6.05e-05	19.78	tolerated(0.48)	0.48	benign(0)	0	0.172	NA	C-terminal
139	ENST00000287766	SLC6A1	3	11078563	c.1711G>A	1711	G	A	t.2132	+	G	1	Atc	p.Val571Ile	571	V	I	571	Missense	missense_variant	1	3.19e-05	6.05e-05	14.3	tolerated(0.56)	0.56	benign(0)	0	0.148	NA	C-terminal
140	ENST00000287766	SLC6A1	3	11078564	c.1712T>G	1712	T	G	t.2133	+	T	2	gGc	p.Val571Gly	571	V	G	571	Missense	missense_variant	1	3.98e-06	6.05e-05	20.3	tolerated(0.22)	0.22	benign(0.015)	0.015	0.327	NA	C-terminal
141	ENST00000287766	SLC6A1	3	11078567	c.1715A>G	1715	A	G	t.2136	+	A	2	cGg	p.Gln572Arg	572	Q	R	572	Missense	missense_variant	1	3.98e-06	6.05e-05	19.74	tolerated(0.7)	0.7	benign(0)	0	0.154	NA	C-terminal
142	ENST00000287766	SLC6A1	3	11078569	c.1717C>A	1717	C	A	t.2138	+	C	1	Acc	p.Pro573Thr	573	P	T	573	Missense	missense_variant	1	3.98e-06	6.05e-05	22.7	deleterious(0.01)	0.01	benign(0.335)	0.335	0.598	NA	C-terminal
143	ENST00000287766	SLC6A1	3	11078569	c.1717C>T	1717	C	T	t.2138	+	C	1	Tcc	p.Pro573Ser	573	P	S	573	Missense	missense_variant	1	3.98e-06	6.05e-05	22.8	deleterious(0.02)	0.02	benign(0.03)	0.03	0.429	NA	C-terminal
144	ENST00000287766	SLC6A1	3	11078573	c.1721G>A	1721	G	A	t.2142	+	G	2	aAc	p.Ser574Asn	574	S	N	574	Missense	missense_variant	1	3.98e-06	6.05e-05	20.1	tolerated(0.31)	0.31	benign(0)	0	0.111	NA	C-terminal
145	ENST00000287766	SLC6A1	3	11078574	c.1722C>G	1722	C	G	t.2143	+	C	3	agG	p.Ser574Arg	574	S	R	574	Missense	missense_variant	2	7.97e-06	6.05e-05	15.49	tolerated(0.35)	0.35	benign(0)	0	0.063	NA	C-terminal
146	ENST00000287766	SLC6A1	3	11078582	c.1730T>C	1730	T	C	t.2151	+	T	2	aCc	p.Ile577Thr	577	I	T	577	Missense	missense_variant	1	3.98e-06	6.05e-05	23.1	deleterious(0.04)	0.04	benign(0)	0	0.22	NA	C-terminal
147	ENST00000287766	SLC6A1	3	11078584	c.1732G>A	1732	G	A	t.2153	+	G	1	Att	p.Val578Ile	578	V	I	578	Missense	missense_variant	8	3.18e-05	6.05e-05	16.26	tolerated(0.28)	0.28	benign(0)	0	0.094	NA	C-terminal
148	ENST00000287766	SLC6A1	3	11078584	c.1732G>C	1732	G	C	t.2153	+	G	1	Ctt	p.Val578Leu	578	V	L	578	Missense	missense_variant	1	3.98e-06	6.05e-05	15.68	tolerated(0.51)	0.51	benign(0.003)	0.003	0.098	NA	C-terminal
149	ENST00000287766	SLC6A1	3	11078587	c.1735C>T	1735	C	T	t.2156	+	C	1	Tgc	p.Arg579Cys	579	R	C	579	Missense	missense_variant	1	3.98e-06	6.05e-05	22.5	tolerated(0.14)	0.14	benign(0)	0	0.122	NA	C-terminal
150	ENST00000287766	SLC6A1	3	11078588	c.1736G>A	1736	G	A	t.2157	+	G	2	cAc	p.Arg579His	579	R	H	579	Missense	missense_variant	3	1.19e-05	6.05e-05	21.4	tolerated(0.44)	0.44	benign(0)	0	0.122	NA	C-terminal
151	ENST00000287766	SLC6A1	3	11078590	c.1738C>T	1738	C	T	t.2159	+	C	1	Tca	p.Pro580Ser	580	P	S	580	Missense	missense_variant	16	6.37e-05	6.05e-05	17.78	tolerated(0.21)	0.21	benign(0)	0	0.082	NA	C-terminal
152	ENST00000287766	SLC6A1	3	11078611	c.1759C>G	1759	C	G	t.2180	+	C	1	Gcc	p.Pro587Ala	587	P	A	587	Missense	missense_variant	1	3.98e-06	6.05e-05	16.19	tolerated(0.61)	0.61	benign(0)	0	0.087	NA	C-terminal
153	ENST00000287766	SLC6A1	3	11078618	c.1766C>T	1766	C	T	t.2187	+	C	2	gTg	p.Ala589Val	589	A	V	589	Missense	missense_variant	5	1.99e-05	6.05e-05	21.5	tolerated(0.3)	0.3	benign(0.01)	0.01	0.165	NA	C-terminal
154	ENST00000287766	SLC6A1	3	11078625	c.1773C>G	1773	C	G	t.2194	+	C	3	agG	p.Ser591Arg	591	S	R	591	Missense	missense_variant	1	3.98e-06	6.05e-05	20.2	tolerated(0.63)	0.63	benign(0)	0	0.167	NA	C-terminal
155	ENST00000287766	SLC6A1	3	11078633	c.1781G>C	1781	G	C	t.2202	+	G	2	aCc	p.Ser594Thr	594	S	T	594	Missense	missense_variant	2	7.97e-06	6.05e-05	16.91	tolerated(0.57)	0.57	benign(0.01)	0.01	0.144	NA	C-terminal
156	ENST00000287766	SLC6A1	3	11078639	c.1787A>G	1787	A	G	t.2208	+	A	2	gGg	p.Glu596Gly	596	E	G	596	Missense	missense_variant	2	7.09e-06	6.05e-05	24.3	deleterious(0.01)	0.01	benign(0.118)	0.118	0.352	NA	C-terminal
157	ENST00000287766	SLC6A1	3	11078645	c.1793A>G	1793	A	G	t.2214	+	A	2	tGc	p.Tyr598Cys	598	Y	C	598	Missense	missense_variant	2	7.09e-06	6.05e-05	24.3	deleterious_low_confidence(0.03)	0.03	benign(0.436)	0.436	0.384	NA	C-terminal
158	ENST00000287766	SLC6A1	3	11078647	c.1795A>G	1795	A	G	t.2216	+	A	1	Gtc	p.Ile599Val	599	I	V	599	Missense	missense_variant	1	3.99e-06	6.05e-05	20.4	tolerated_low_confidence(0.27)	0.27	benign(0.001)	0.001	0.256	NA	C-terminal

## Sheet: Legend
Patient variants
Epilepsy Syndrome Classification:
CAE	Childhood Absence Epilepsy
DEE	Developmental and Epileptic Encephalopathy
EMAS	Epilepsy with Myoclonic Atonic Seizures
GGE	Genetic Generalized Epilepsy
LGS	Lennox-Gastaut Syndrome
NAFE	Non-Acquired Focal Epilepsy
TLE	Temporal Lobe Epilepsy
Cognitive level:
DD/ID	Developmental Delay/Intellectual Disability
ACMG:
VUS	Variant of Uncertain Significance
Intervar:
PVS	pathogenic very strong
PS	pathogenic strong
PM	pathogenic moderate
PP	pathogenic supporting
BA	stand-alone support
BS	benign strong
BP	benign supporting
